# Supplementary material for: Improved cell composition deconvolution method of bulk gene expression profiles to quantify subsets of immune cells
Source: BMC Med Genomics. 2019 Dec 20;12(Suppl 8):169. doi: 10.1186/s12920-019-0613-5 (PMC6923925; doi:10.1186/s12920-019-0613-5)
Supplement: Supplementary file 2 — Additional file 2: Table S1. The microarray samples downloaded from NCBI GEO as the raw data to be used as the reference gene expression profiles, each being annotated with its source NCBI GEO sample accession numbers (GSM). Table S2. The reference gene expression signature (RefGES) matrix created in this study. Table S3. The cumulative percentages of observations for the difference between predictions and real values in the benchmark using the simulated bulk tissues with 30% expression levels from breast tissues and 70% from immune cells. Table S4. The cumulative percentages of observations for the difference between predictions and real values in the benchmark using the simulated bulk tissues with 50% expression levels from breast tissues and 50% from immune cells. Table S5. The cumulative percentages of observations for the difference between predictions and real values in the benchmark using the simulated bulk tissues with 70% expression levels from breast tissues and 30% from immune cells. Table S6. The mapping of the cell types of NCBI GEO GSE65133 to those of LM22 (CIBERSORT) and the RefGES used in this study. Table S7. The cumulative percentages of observations for the difference between predictions and real values in the benchmark using the 20 human PBMC samples of NCBI GEO GSE65133. Table S8. The mapping of the cell types of NCBI GEO GSE106898 to those of LM22 (CIBERSORT) and the RefGES used in this study. Table S9. The cumulative percentages of observations for the difference between predictions and real values in the benchmark using the 12 human PBMC samples of NCBI GEO GSE106898. Table S10. The mapping of the cell types of NCBI GEO GSE107990 to those of LM22 (CIBERSORT) and the RefGES used in this study. Table S11. The cumulative percentages of observations for the difference between predictions and real values in the benchmark using the 164 human PBMC samples of NCBI GEO GSE107990. [file 12920_2019_613_MOESM2_ESM.xlsx]

## Sheet: Supplementary Table 1 dataset 
Subtype	GEO ID	Sample ID	PMID	Authors
Dendritic cell	GSE56017	GSM1350443	25624460	Cabezón R et al.
Dendritic cell	GSE56017	GSM1350444	25624460	Cabezón R et al.
Dendritic cell	GSE56017	GSM1350445	25624460	Cabezón R et al.
Dendritic cell	GSE56017	GSM1350446	25624460	Cabezón R et al.
Dendritic cell	GSE56017	GSM1350447	25624460	Cabezón R et al.
Dendritic cell	GSE56017	GSM1350448	25624460	Cabezón R et al.
Dendritic cell	GSE56017	GSM1350449	25624460	Cabezón R et al.
Dendritic cell	GSE56017	GSM1350450	25624460	Cabezón R et al.
Dendritic cell	GSE56017	GSM1350451	25624460	Cabezón R et al.
Dendritic cell	GSE56017	GSM1350452	25624460	Cabezón R et al.
Dendritic cell	GSE56017	GSM1350453	25624460	Cabezón R et al.
Dendritic cell	GSE56017	GSM1350454	25624460	Cabezón R et al.
Dendritic cell	GSE56017	GSM1350455	25624460	Cabezón R et al.
Dendritic cell	GSE56017	GSM1350456	25624460	Cabezón R et al.
Dendritic cell	GSE56017	GSM1350457	25624460	Cabezón R et al.
Dendritic cell	GSE56017	GSM1350458	25624460	Cabezón R et al.
Dendritic cell	GSE56017	GSM1350459	25624460	Cabezón R et al.
Dendritic cell	GSE56017	GSM1350460	25624460	Cabezón R et al.
Dendritic cell	GSE56017	GSM1350461	25624460	Cabezón R et al.
Dendritic cell	GSE56017	GSM1350462	25624460	Cabezón R et al.
Dendritic cell	GSE56017	GSM1350463	25624460	Cabezón R et al.
Dendritic cell	GSE56017	GSM1350464	25624460	Cabezón R et al.
Dendritic cell	GSE56017	GSM1350465	25624460	Cabezón R et al.
Dendritic cell	GSE56017	GSM1350466	25624460	Cabezón R et al.
Macorphage M1 cell	GSE16385	GSM411194	21093321	Szanto A et al.
Macorphage M1 cell	GSE16385	GSM411201	21093321	Szanto A et al.
Macorphage M1 cell	GSE16385	GSM411207	21093321	Szanto A et al.
Macorphage M1 cell	GSE16385	GSM411213	21093321	Szanto A et al.
Macorphage M1 cell	GSE16385	GSM411219	21093321	Szanto A et al.
Macorphage M1 cell	GSE11886	GSM300389	18512784	Smith JA et al.
Macorphage M1 cell	GSE11886	GSM300390	18512784	Smith JA et al.
Macorphage M1 cell	GSE11886	GSM300391	18512784	Smith JA et al.
Macorphage M1 cell	GSE11886	GSM300392	18512784	Smith JA et al.
Macorphage M1 cell	GSE11886	GSM300393	18512784	Smith JA et al.
Macorphage M1 cell	GSE11886	GSM300394	18512784	Smith JA et al.
Macorphage M1 cell	GSE11886	GSM300395	18512784	Smith JA et al.
Macorphage M1 cell	GSE11886	GSM300396	18512784	Smith JA et al.
Macorphage M1 cell	GSE11886	GSM300397	18512784	Smith JA et al.
Macorphage M2 cell	GSE7568	GSM183165	18453574	Gratchev A et al.
Macorphage M2 cell	GSE7568	GSM183193	18453574	Gratchev A et al.
Macorphage M2 cell	GSE7568	GSM183196	18453574	Gratchev A et al.
Macorphage M2 cell	GSE7568	GSM183201	18453574	Gratchev A et al.
Macorphage M2 cell	GSE7568	GSM183209	18453574	Gratchev A et al.
Macorphage M2 cell	GSE7568	GSM183217	18453574	Gratchev A et al.
Macorphage M2 cell	GSE7568	GSM183305	18453574	Gratchev A et al.
Macorphage M2 cell	GSE7568	GSM183306	18453574	Gratchev A et al.
Macorphage M2 cell	GSE7568	GSM183315	18453574	Gratchev A et al.
Macorphage M2 cell	GSE7568	GSM183316	18453574	Gratchev A et al.
Macorphage M2 cell	GSE7568	GSM183392	18453574	Gratchev A et al.
Macorphage M2 cell	GSE7568	GSM183393	18453574	Gratchev A et al.
Macorphage M2 cell	GSE7568	GSM183394	18453574	Gratchev A et al.
Macorphage M2 cell	GSE7568	GSM183462	18453574	Gratchev A et al.
Macorphage M2 cell	GSE7568	GSM183463	18453574	Gratchev A et al.
Macorphage M2 cell	GSE7568	GSM183464	18453574	Gratchev A et al.
Macorphage M2 cell	GSE7568	GSM183465	18453574	Gratchev A et al.
Macorphage M2 cell	GSE7568	GSM183466	18453574	Gratchev A et al.
Macorphage M2 cell	GSE7568	GSM183467	18453574	Gratchev A et al.
Macorphage M2 cell	GSE7568	GSM183482	18453574	Gratchev A et al.
Macorphage M2 cell	GSE7568	GSM183483	18453574	Gratchev A et al.
Macorphage M2 cell	GSE7568	GSM183484	18453574	Gratchev A et al.
Macorphage M2 cell	GSE7568	GSM183485	18453574	Gratchev A et al.
Macorphage M2 cell	GSE7568	GSM183486	18453574	Gratchev A et al.
Macorphage M2 cell	GSE7568	GSM183487	18453574	Gratchev A et al.
Natural Killer cell	GSE8059	GSM198942	17623099	Dybkaer K et al.
Natural Killer cell	GSE8059	GSM198943	17623099	Dybkaer K et al.
Natural Killer cell	GSE8059	GSM198944	17623099	Dybkaer K et al.
Natural Killer cell	GSE8059	GSM198945	17623099	Dybkaer K et al.
Natural Killer cell	GSE27838	GSM687236	22419581	Garg TK ea al.
Natural Killer cell	GSE27838	GSM687237	22419581	Garg TK ea al.
Natural Killer cell	GSE27838	GSM687238	22419581	Garg TK ea al.
Natural Killer cell	GSE27838	GSM687239	22419581	Garg TK ea al.
Natural Killer cell	GSE27838	GSM687240	22419581	Garg TK ea al.
Natural Killer cell	GSE27838	GSM687241	22419581	Garg TK ea al.
Natural Killer cell	GSE27838	GSM687242	22419581	Garg TK ea al.
Natural Killer cell	GSE27838	GSM687243	22419581	Garg TK ea al.
CD4 T cell	GSE39594	GSM972748	23878307	Martínez-Llordella M ea al.
CD4 T cell	GSE39594	GSM972749	23878307	Martínez-Llordella M ea al.
CD4 T cell	GSE39594	GSM972750	23878307	Martínez-Llordella M ea al.
CD4 T cell	GSE39594	GSM972751	23878307	Martínez-Llordella M ea al.
CD4 T cell	GSE39594	GSM972752	23878307	Martínez-Llordella M ea al.
CD4 T cell	GSE39594	GSM972753	23878307	Martínez-Llordella M ea al.
CD4 T cell	GSE39594	GSM972754	23878307	Martínez-Llordella M ea al.
CD4 T cell	GSE39594	GSM972755	23878307	Martínez-Llordella M ea al.
CD4 T cell	GSE39594	GSM972756	23878307	Martínez-Llordella M ea al.
T helper cell	GSE32959	GSM816012	23110343	Aijö T et al.
T helper cell	GSE32959	GSM816013	23110343	Aijö T et al.
T helper cell	GSE32959	GSM816014	23110343	Aijö T et al.
T helper cell	GSE32959	GSM816015	23110343	Aijö T et al.
T helper cell	GSE32959	GSM816016	23110343	Aijö T et al.
T helper cell	GSE32959	GSM816017	23110343	Aijö T et al.
T helper cell	GSE32959	GSM816018	23110343	Aijö T et al.
T helper cell	GSE32959	GSM816019	23110343	Aijö T et al.
T helper cell	GSE32959	GSM816020	23110343	Aijö T et al.
T helper cell	GSE32959	GSM816021	23110343	Aijö T et al.
T helper cell	GSE32959	GSM816022	23110343	Aijö T et al.
T helper cell	GSE32959	GSM816023	23110343	Aijö T et al.
T helper cell	GSE32959	GSM816024	23110343	Aijö T et al.
T helper cell	GSE32959	GSM816025	23110343	Aijö T et al.
T helper cell	GSE32959	GSM816026	23110343	Aijö T et al.
T helper cell	GSE32959	GSM816027	23110343	Aijö T et al.
T helper cell	GSE32959	GSM816028	23110343	Aijö T et al.
T helper cell	GSE32959	GSM816029	23110343	Aijö T et al.
T helper cell	GSE32959	GSM816030	23110343	Aijö T et al.
T helper cell	GSE32959	GSM816031	23110343	Aijö T et al.
T helper cell	GSE32959	GSM816032	23110343	Aijö T et al.
T helper cell	GSE32959	GSM816033	23110343	Aijö T et al.
T helper cell	GSE32959	GSM816034	23110343	Aijö T et al.
Regulatory T cell	GSE71274	GSM1831716	27312110	Kitz A et al.
Regulatory T cell	GSE71274	GSM1831717	27312110	Kitz A et al.
Regulatory T cell	GSE71274	GSM1831718	27312110	Kitz A et al.
Regulatory T cell	GSE71274	GSM1831719	27312110	Kitz A et al.
Regulatory T cell	GSE71274	GSM1831720	27312110	Kitz A et al.
Regulatory T cell	GSE71274	GSM1831721	27312110	Kitz A et al.
Regulatory T cell	GSE71274	GSM1831722	27312110	Kitz A et al.
Regulatory T cell	GSE71274	GSM1831723	27312110	Kitz A et al.
Regulatory T cell	GSE71274	GSM1831724	27312110	Kitz A et al.
Regulatory T cell	GSE71274	GSM1831725	27312110	Kitz A et al.
Regulatory T cell	GSE71274	GSM1831726	27312110	Kitz A et al.
Regulatory T cell	GSE71274	GSM1831727	27312110	Kitz A et al.
Regulatory T cell	GSE71274	GSM1831728	27312110	Kitz A et al.
Regulatory T cell	GSE71274	GSM1831729	27312110	Kitz A et al.
Regulatory T cell	GSE71274	GSM1831730	27312110	Kitz A et al.
Regulatory T cell	GSE71274	GSM1831731	27312110	Kitz A et al.
CD8 T cell	GSE26347	GSM647043	29236685	kondy RS, Fitch M et al.
CD8 T cell	GSE26347	GSM647044	29236685	kondy RS, Fitch M et al.
CD8 T cell	GSE26347	GSM647045	29236685	kondy RS, Fitch M et al.
CD8 T cell	GSE26347	GSM647046	29236685	kondy RS, Fitch M et al.
CD8 T cell	GSE26347	GSM691443	29236685	kondy RS, Fitch M et al.
CD8 T cell	GSE26347	GSM691444	29236685	kondy RS, Fitch M et al.
CD8 T cell	GSE26347	GSM691445	29236685	kondy RS, Fitch M et al.
CD8 T cell	GSE26347	GSM691446	29236685	kondy RS, Fitch M et al.
CD8 T cell	GSE26347	GSM691447	29236685	kondy RS, Fitch M et al.
CD8 T cell	GSE26495	GSM651411	21383243	Duraiswamy J et al.
CD8 T cell	GSE26495	GSM651412	21383243	Duraiswamy J et al.
CD8 T cell	GSE26495	GSM651413	21383243	Duraiswamy J et al.
CD8 T cell	GSE26495	GSM651415	21383243	Duraiswamy J et al.
Memory_CD8T	GSE93683	GSM2460442	28522454	Tasaki S et al.
Memory_CD8T	GSE93683	GSM2460443	28522454	Tasaki S et al.
Memory_CD8T	GSE93683	GSM2460444	28522454	Tasaki S et al.
Memory_CD8T	GSE93683	GSM2460446	28522454	Tasaki S et al.
Memory_CD8T	GSE93683	GSM2460447	28522454	Tasaki S et al.
Memory_CD8T	GSE93683	GSM2460448	28522454	Tasaki S et al.
Memory_CD8T	GSE93683	GSM2460450	28522454	Tasaki S et al.
Memory_CD8T	GSE93683	GSM2460451	28522454	Tasaki S et al.
Memory_CD8T	GSE93683	GSM2460452	28522454	Tasaki S et al.
Memory_CD8T	GSE93683	GSM2460454	28522454	Tasaki S et al.
Memory_CD8T	GSE93683	GSM2460455	28522454	Tasaki S et al.
Memory_CD8T	GSE93683	GSM2460456	28522454	Tasaki S et al.

## Sheet: Supplementary Table 2 RefGES
MF_name	CD4_Tcell	NK_cell	M2	M1	DC_cell	T_helper	Treg	CD8_Tcell	memory_CD8_Tcell
ARID5B	4.04963	3.91013	4.18887	4.30595	4.07471	3.84085	11.1859	3.89049	8.45885
ZNF460	3.42698	3.83649	3.67842	3.59234	3.82115	3.5325	9.92043	3.41681	8.66357
RBM47	6.07127	5.49787	7.26891	7.4662	6.21144	6.05668	5.73035	5.88988	4.7991
GRN	6.0006	7.13319	12.9177	12.3028	12.2454	7.89804	5.1629	7.25842	5.74797
CTSB	6.49005	6.14212	13.165	11.9377	12.2947	6.28893	4.35513	5.49191	5.30099
TFEC	3.34766	3.73654	10.63	10.7726	10.522	3.24433	3.01101	3.26025	2.6001
FCER1G	3.55024	11.1058	11.9506	12.635	11.6474	3.93105	4.09864	4.49761	3.4103
CD8B	6.14647	5.97989	5.45194	5.74147	5.44631	7.91374	5.06834	11.3821	9.90172
RAB7A	4.85134	5.49051	5.20502	5.19121	5.3897	4.04063	6.21821	4.93503	7.1195
TRBC1	13.0676	12.1685	5.18238	7.82096	5.7418	11.4113	12.7208	12.9275	12.8911
OSGIN2	3.76098	3.67733	3.49378	4.04897	3.80636	3.29532	9.51015	3.2676	7.54152
AKT2	7.34184	6.33518	5.52997	5.18816	4.94616	6.42453	5.66189	6.82174	6.00811
LINC01578	3.66961	5.94094	3.85169	3.89849	3.67854	3.74856	5.70743	7.60481	7.16633
PSAP	9.58066	11.5329	14.2967	13.8389	14.3008	10.1335	11.7789	10.8977	12.0353
SLC7A1	4.73252	4.46956	4.46814	4.86525	4.50682	4.81303	11.5142	4.79915	7.62101
LRIG1	3.74106	3.58372	3.75187	3.86283	3.76267	3.89103	10.9555	3.89908	7.6562
HBG2	4.91479	4.85326	4.73662	5.014	4.55957	13.3641	4.77945	5.39552	4.86698
PDGFC	3.62207	3.61325	8.43229	4.78373	7.58367	3.6029	3.74449	3.66891	3.07254
JMJD1C	8.40432	7.61015	7.83084	6.3223	5.97891	6.54631	5.24148	9.65192	6.00721
IRF2BP2	8.7334	9.48557	9.1608	7.68517	8.45089	8.62233	10.3462	8.2293	10.2381
FOXP3	4.76252	4.42875	4.69942	5.18795	4.99103	5.58905	10.5218	4.59842	5.09007
RAB31	4.09172	6.6589	11.5239	11.7371	11.3034	5.77289	4.46791	6.08143	4.02095
BCL11B	4.29443	4.08471	3.73065	4.08415	4.04931	4.02469	7.03708	4.21285	7.96205
PRDM2	4.56096	4.02372	3.83868	4.00745	3.5802	4.18152	7.85953	3.99939	8.18734
MGLL	6.3379	6.15689	10.2686	9.90183	11.2057	5.89874	5.82544	5.88688	5.21593
ZFAND5	10.9066	11.4314	11.6295	11.2739	11.7626	9.32793	9.74676	10.6943	9.37989
SIRPA	4.56617	4.20011	7.31057	8.20166	5.56063	4.95201	5.07234	4.72198	4.20294
IL23A	7.05922	6.29432	6.65811	7.09954	5.98107	7.65429	9.32607	7.71139	8.15296
DNAJC21	5.3551	4.97201	4.97041	5.15557	5.40131	4.85926	6.09372	4.54402	5.79135
RORA	5.7342	10.0261	3.69365	3.70837	3.80767	6.90769	10.335	9.6443	11.1036
KMO	4.06076	3.944	7.56921	5.68144	6.8119	4.14559	3.67072	4.37631	3.08954
NAA30	4.49196	5.77019	5.01373	3.94583	4.51024	4.06466	6.60516	4.74457	7.34802
CLMN	5.1318	4.81399	7.69907	6.02239	6.74514	5.61562	5.13973	5.33123	4.39847
MRPL41	7.84687	8.12489	8.75888	8.26337	8.76437	8.00672	9.62885	7.51678	9.29003
PPP3CC	5.67473	4.36836	4.07806	4.37863	3.99524	4.11095	8.99702	4.13295	10.1235
ETS1	7.70812	9.78574	3.42684	4.77664	4.53972	9.23974	8.83185	9.65808	11.4587
SDC2	4.41253	3.65362	10.6098	11.4581	11.6152	4.12333	4.10931	3.80061	3.69279
YME1L1	4.02742	3.65174	3.34649	3.52931	3.42311	3.81991	7.53933	3.68249	6.48691
CYP1B1	3.0373	3.67378	12.0881	12.1801	11.2166	3.90947	3.04253	3.65252	2.70367
ITPRIPL2	5.78548	5.27101	6.29316	6.70306	5.8481	5.9287	6.74385	5.92159	5.9703
CD6	4.58183	4.73801	4.59945	4.68632	4.97848	4.87575	6.8961	4.76579	8.16308
EXOSC3	7.24767	6.79667	7.42771	6.14651	7.92313	8.29817	10.508	4.9716	7.7301
IL13RA1	4.14036	4.35744	10.4766	9.33595	10.604	4.74442	4.32259	5.4853	4.01556
GM2A	6.19022	6.36617	9.68924	12.4698	9.57102	6.18101	5.17834	5.74587	6.33731
HNRNPU	5.94974	5.87348	4.57855	3.67868	4.61515	5.90848	7.00207	7.12971	8.30599
RPAIN	6.45264	6.23399	5.81645	4.02944	4.49843	5.32117	4.86582	6.32159	7.83727
SYK	4.36792	9.247	10.5195	9.5751	10.035	5.4933	5.38159	6.33608	4.66115
POLR2A	4.35643	4.28501	4.74512	4.74007	4.50368	4.78058	7.91151	4.65208	7.01736
RUNX1	5.3204	5.26032	5.04714	5.55211	5.11159	5.16084	9.73713	5.03563	9.6124
ZAP70	9.38872	10.5899	5.15388	5.83814	5.02907	8.92149	7.02951	10.1591	10.1561
PLPP3	3.47536	3.51466	11.2651	9.05478	11.1842	3.4688	3.34734	3.48794	2.83067
NUDT4	5.93094	5.04277	4.58663	4.90917	4.59581	4.9641	10.3327	5.12064	7.67647
LAMP2	4.80377	5.8302	9.09874	7.21471	9.03618	4.81231	4.28208	6.49115	4.72413
PCNX4	3.69534	3.84149	4.07285	4.30802	4.19113	4.29319	10.5208	4.18806	8.54289
MGST1	4.74782	4.25319	5.839	6.36199	5.83278	4.5907	4.05512	4.55109	3.74886
MAP4K1	6.41473	7.68301	5.32207	5.84554	5.40526	8.8156	6.22781	8.97181	10.3402
DAB2	4.62144	8.09966	11.3663	9.81044	9.91659	4.01445	3.31704	4.26386	3.95502
ANXA2	3.25269	3.19049	4.19064	4.4508	4.20209	3.48652	8.95277	3.338	5.54165
ITM2A	11.0013	10.0782	2.93345	4.59943	3.98379	10.2608	9.22712	8.86891	9.22805
DYRK1A	3.87244	4.03569	3.74001	4.10515	3.75411	3.99529	8.44044	3.87294	8.21321
FTL	12.2358	13.2477	14.822	14.7443	14.8584	11.8291	13.8476	12.8544	12.9437
CELF1	11.6693	10.8197	10.5689	10.7144	10.5423	10.0238	9.15071	11.0349	9.9123
SCML4	5.2458	4.18312	3.26954	3.57524	3.32589	3.76825	3.09466	4.15274	5.93168
FADS1	6.08079	6.75771	11.3936	8.01118	10.6469	8.53354	4.15381	5.26578	5.76621
NFATC2	7.8368	10.3882	6.10972	4.26348	5.08134	7.8798	6.88871	8.625	9.22759
GNS	5.77829	5.68063	9.48159	10.6266	8.13641	5.0637	7.80986	5.14599	7.18284
B4GALT1	6.05335	7.20188	6.19532	5.71511	5.72254	4.34098	4.70583	5.88595	7.51182
CD5	10.6065	5.39414	5.00199	6.05455	5.59638	9.2918	9.30765	8.80524	10.345
RRAS2	5.91234	9.2596	3.7217	4.30985	4.52104	7.7121	6.73094	5.68982	8.06455
KMT2C	7.41686	8.1733	8.17656	7.94677	6.44311	5.39741	5.47133	8.11604	8.27228
ARHGDIA	9.11742	8.97974	9.47594	9.73147	8.26905	8.74462	10.6084	8.35571	9.73342
CCL18	3.21469	3.74036	14.1354	6.97883	11.4881	3.6543	3.74963	3.32701	3.26234
RBM48	6.06123	7.31545	5.87444	4.85462	5.77934	5.5392	6.84294	6.71688	7.17169
RTN4	5.90465	7.28825	5.06512	6.2596	6.58673	4.9682	5.05976	6.46923	7.74671
CTNNA1	4.90217	7.87092	11.008	10.8789	11.3419	7.55303	9.01717	5.44874	7.95723
RHOQ	6.40652	8.62117	10.9536	11.0822	11.1903	6.22599	5.7377	6.7493	6.09884
RHEB	10.0393	9.04037	10.4335	10.1169	10.7966	8.67511	10.4067	7.96002	7.62429
SAMD3	4.12721	5.2172	3.59385	3.82893	3.65019	3.75001	4.14706	4.10395	10.2815
SYNE2	4.214	5.38744	3.83648	4.10239	4.13311	3.74868	8.60557	4.11286	10.7301
CTSS	7.40314	8.68845	11.0207	11.0578	10.8519	6.44892	6.56608	7.77952	7.95437
GK	3.68485	4.16472	8.67361	10.0735	9.10606	5.83894	12.1676	3.40033	7.06433
MAX	6.98018	7.42968	7.48109	7.75404	6.38283	6.40556	12.0577	5.94808	11.432
EPB41	3.02801	3.37365	3.08926	3.14917	3.19092	3.05574	6.18195	2.94644	7.45628
MCL1	10.5225	11.183	10.1127	10.9061	11.6928	8.64774	10.3137	7.34363	10.2303
TPP1	8.41288	10.3446	12.8765	12.3001	11.9936	9.37282	8.62176	10.2081	9.52772
ASAH1	6.79658	9.37607	11.8076	11.6654	12.1263	6.80284	5.66698	8.99713	7.91555
APLP2	8.01696	9.36905	11.8597	11.918	11.5987	7.69411	9.77452	8.26433	9.70785
WDFY3	4.1732	3.87758	8.45897	7.40985	7.60429	3.47733	3.32974	3.4755	2.84211
CD86	3.78522	4.99561	10.2709	11.0882	12.5439	4.06948	3.48044	4.22093	3.11725
SERF2	11.234	12.4022	12.8107	12.9023	13.2135	10.497	10.1453	10.1647	11.112
LCK	10.5162	10.2299	4.64077	6.2875	5.27263	10.8052	8.28692	10.5967	9.86765
ATP6V0C	10.0036	10.3855	12.293	12.5792	11.3861	9.12857	9.16995	9.34065	8.76932
MDM2	4.38649	4.34882	6.67156	5.30333	5.94803	4.06752	9.01584	4.03688	7.96081
HLA-DRA	5.16547	9.40863	13.954	14.0147	13.4127	6.25449	9.51773	6.7195	9.65387
FNDC3A	4.12824	5.029	6.19324	6.76116	5.38781	5.26419	6.79402	5.25797	6.4004
SH2D1A	5.95055	7.62284	5.04589	5.41377	4.7872	6.56818	7.3859	5.93434	8.57571
CAMK4	7.01518	4.13755	4.41826	4.80207	4.32182	7.04069	8.4302	6.99343	8.01158
MLLT10	6.83469	6.26979	7.07172	5.8058	6.15656	4.8732	5.42848	5.08722	8.11054
FTH1	12.5898	13.1503	14.5599	14.5525	14.8236	11.1336	13.1324	11.3873	12.994
RPL38	11.8679	8.83992	9.78384	9.49154	9.10312	10.3015	13.5853	9.82773	13.6788
ZNF92	2.7246	4.00313	3.47878	3.19577	3.08948	3.28757	7.40051	3.20452	7.46468
NCOA2	4.53524	5.34801	4.95437	5.70671	4.22837	4.61047	12.2993	5.5681	9.57995
ACSL1	6.29059	6.51693	11.7182	11.297	10.5815	6.61467	8.00775	5.32347	5.94984
MEX3C	2.66477	4.86106	2.50681	2.47683	2.75915	2.69474	3.68651	3.05342	4.64764
CLEC7A	4.18839	5.63225	11.4819	10.7169	10.1398	4.04923	4.55119	6.4999	3.4799
RBM26	6.17806	6.87048	6.51839	6.26038	6.29503	6.37286	10.5044	6.50514	9.63146
PTGR1	5.87233	4.97699	5.69268	6.38117	6.22316	4.74666	4.20571	4.58705	3.5885
HLA-DRB1	5.66816	9.74042	13.5527	13.749	12.8163	7.04385	10.3241	8.33402	10.9326
DLG1	6.0482	6.96076	4.98537	5.21185	4.69309	4.73468	9.3441	4.92594	8.83999
NRP2	4.20667	4.54712	4.4097	4.71394	4.55415	4.47647	5.9121	4.45998	5.13347
RNF13	8.52375	9.99686	12.2535	12.1525	11.7472	8.3428	8.48049	9.23083	8.41624
FYN	10.3784	9.62257	3.38348	4.07364	4.78096	7.48352	9.66643	8.33544	8.89356
SLC38A1	11.8428	11.9501	5.3871	5.57789	5.38182	10.6076	11.0794	12.0613	11.1575
LEF1	8.52354	4.39855	3.84917	4.25121	3.93834	6.56709	10.3767	8.70447	7.78251
TENT5C	5.26395	11.8625	4.06293	4.58553	5.09814	8.42295	10.7804	6.52938	12.1699
CDV3	12.2034	12.4501	12.0814	11.7121	12.3375	11.4064	13.0747	12.29	12.8325
PMS2P1	8.3252	8.20548	7.20637	6.69379	6.45732	8.48903	9.27431	8.62864	9.30537
LRRN3	10.503	4.74864	4.28401	4.85658	4.56156	10.9271	4.50124	11.9535	5.35111
ITGB1	2.68193	2.5944	2.66183	2.5953	2.58047	2.73926	4.33544	2.703	6.2365
CORO1C	4.15717	7.68658	11.1845	10.5661	10.6106	6.58411	8.37767	4.94328	6.59729
LINC00513	3.04275	3.15175	3.08818	3.29595	3.39274	3.28935	7.84852	3.04614	6.96669
MS4A7	3.10376	5.79407	12.4746	10.4312	11.7989	3.10817	3.03615	4.29139	2.69948
H3F3A	12.9394	13.462	13.0729	12.8087	13.3037	10.7458	12.1535	11.4347	11.8103
SMARCA2	5.5757	4.88411	5.20251	5.45887	5.15386	5.15834	7.75757	5.34656	7.96776
OGFRL1	4.33108	7.59156	8.93763	9.68676	11.1523	4.96303	4.80956	6.15925	7.6074
SENP5	4.19132	4.73983	4.31866	4.44562	4.97172	4.4804	8.22358	4.08172	7.48753
IRF4	11.9489	7.42814	5.66961	6.9424	9.97045	10.8202	12.1291	6.15182	6.90105
ANXA4	4.92584	9.32158	11.9699	10.8954	11.2911	7.42319	5.16164	5.99371	7.599
ATP6V1C1	6.66884	6.39927	9.58074	9.27921	10.212	6.90062	6.79593	5.1783	4.8032
ZEB2	3.04698	10.1178	8.65879	9.1928	9.64175	3.21832	5.65398	3.85114	9.71477
CPM	4.50779	4.49526	11.7472	10.4252	10.2866	5.40419	5.22361	4.88973	3.44561
MRPS15	6.6371	7.72222	8.49104	8.24585	8.59646	8.45054	9.94698	7.42145	8.22382
CD7	8.40054	8.94334	3.76413	4.71146	3.90167	6.5076	9.85336	6.16318	8.47088
PMS2P3	4.48316	3.87653	3.78703	3.9352	3.9279	4.04516	7.38874	3.67771	7.61139
CD44	8.49769	6.75473	6.59033	7.02319	7.23557	5.70425	10.8465	7.81346	7.43639
MITF	4.00529	3.93021	9.91541	9.94089	8.79192	3.86151	3.69036	3.92032	3.53354
CTBP2	6.39434	11.4807	9.96425	8.98336	9.81519	6.82613	5.5431	7.30042	7.24731
TXN	7.92508	10.1688	12.023	13.5599	14.1398	10.6293	12.223	7.9497	9.52064
RRAGD	5.946	5.62493	11.0185	10.2946	11.3936	8.59972	5.63046	6.89728	4.57585
TNFRSF25	6.31998	6.01596	6.27734	6.44731	6.13683	6.42848	8.59897	6.42919	7.21554
CTSC	5.45418	9.93314	13.4259	9.36371	12.1277	8.64178	9.47715	8.09666	8.6846
CTLA4	6.73145	5.44669	5.36299	5.69751	5.44121	5.77274	12.8495	5.828	7.49322
CAMSAP1	6.15986	6.79026	8.0675	8.12755	7.61001	7.27014	8.22119	6.66179	6.77041
TIMP2	4.65347	5.5751	11.6954	12.1048	11.3476	6.26345	4.18726	7.4921	4.4454
PKIA	10.0835	5.12287	3.76392	4.46004	4.03968	8.89491	10.206	8.10372	4.74333
LINC-PINT	5.09307	5.00465	4.64747	5.00289	4.74719	4.69851	8.66202	4.75839	10.3091
PILRA	4.26374	5.09301	9.38563	9.25029	8.49716	4.81398	6.20367	4.88678	5.62732
CD58	5.18937	9.92292	10.6849	10.3005	11.387	6.75744	9.88652	5.28198	8.66864
LRRC37A4P	3.2062	3.77006	3.44429	3.75874	3.32636	3.20722	5.03423	3.62153	9.86451
TC2N	7.72209	7.86895	3.14291	3.51822	3.24862	6.54995	6.31531	7.94675	9.51239
TKT	7.20607	8.41079	11.6652	10.5388	10.912	8.93916	8.50876	7.76845	7.18076
CLEC2D	9.30862	7.21541	4.54625	4.83157	5.22367	7.72074	6.81457	8.63048	6.86668
DYNC1H1	5.10234	5.21166	5.50992	5.61132	5.38803	5.62119	6.80477	5.79862	6.34989
FKBP11	7.13436	9.63545	5.10192	5.45275	4.85711	7.82442	8.96637	7.73966	9.87334
G3BP1	3.90207	6.08279	3.5054	3.9981	5.05205	4.49631	10.4977	4.80376	9.24778
PURB	4.49376	4.49086	4.63271	4.91698	4.46725	4.68953	8.71712	4.6572	6.79911
SNRPN	4.01654	3.42759	2.80548	2.71049	2.95096	3.10543	3.28456	5.00864	5.62056
KMT2A	8.19137	8.43218	7.62462	6.72349	6.4641	7.4301	7.12941	8.18806	9.62592
NAP1L4	8.11253	8.6104	7.92956	7.40172	7.61733	9.5307	8.07295	9.36079	8.75467
QKI	5.25296	6.00406	6.90713	6.02966	6.42878	5.2349	4.75866	5.34381	4.91737
GNG2	9.6701	12.6248	4.97134	6.04009	7.7051	9.99265	10.1479	11.0119	10.9889
IGF2R	5.55807	10.0202	9.61726	10.8301	10.4686	4.88743	8.58445	6.56628	8.59811
AFF4	5.86191	6.57108	6.09014	6.07026	5.73047	4.94625	10.2349	5.96873	9.94256
NPC1	4.52085	6.51451	6.89003	6.63351	6.32246	4.67801	6.37471	5.64913	8.51133
IL1R1	3.8816	3.76704	5.03969	4.15416	4.19305	4.2451	10.3416	3.92192	3.66487
MBNL1	2.88027	2.85252	2.95357	3.02699	2.84104	2.87916	4.40051	3.06429	5.22498
NCAM1	4.93337	6.88039	5.30873	5.58544	5.56155	5.37777	6.23396	5.42545	5.56917
RBM33	7.77786	9.47228	8.07432	7.20845	8.53024	7.47506	7.52961	9.26071	9.85537
GSTO1	8.77324	9.93868	12.3309	13.0111	12.7685	10.6188	9.93264	10.1232	8.43939
PRKCH	8.52871	9.33426	5.50823	6.50659	4.88442	6.97985	10.2608	7.33291	10.9121
EZR	8.89327	9.14281	7.94721	8.37802	8.40293	8.36374	11.595	8.27591	10.7822
ARRB1	5.50014	6.23307	7.71162	6.83531	6.57922	4.95558	5.51179	4.84743	7.47992
PTMA	12.4716	12.8561	11.51	11.0471	11.4943	11.611	14.114	11.5625	13.5975
OPN3	5.76787	7.79847	10.6529	8.78764	11.8477	9.07355	4.79211	8.69003	4.87358
IDH1	6.64672	7.9298	12.6645	12.7967	12.6633	9.1934	3.52687	7.65436	6.41277
FOXP1	5.65158	4.66212	4.74414	5.24983	4.56779	5.24049	10.9833	6.04704	7.97185
TRIO	3.19044	3.57135	4.862	4.64564	4.43729	3.60203	4.46473	3.42448	3.98971
APP	5.52599	6.00067	6.56447	7.01523	6.17632	5.91789	7.66432	6.57053	7.18122
IFITM1	12.5773	13.4115	5.77106	8.91564	5.6907	9.78075	7.90073	10.5863	11.2181
EEF1D	13.0951	12.8331	12.2233	11.3922	12.039	12.5105	13.5491	13.7381	13.5896
SPOCK2	8.4505	8.27922	6.26675	6.85226	6.2779	7.33026	9.16077	7.74834	10.3934
INPP4B	3.30048	3.23915	2.98678	2.96157	3.01826	3.05119	4.47357	3.55678	5.91625
CTNND1	4.93145	5.13949	8.89612	8.14937	8.27267	4.59834	4.02628	5.3346	4.94058
KLRD1	5.0009	12.2179	4.27033	5.18919	4.35016	4.93689	4.87174	5.58126	11.1286
AFF1	5.02422	4.80343	5.66842	5.51622	5.42762	4.827	10.115	4.89001	9.38633
CD28	9.45545	3.79275	3.62749	3.80052	3.67523	10.0094	9.80615	9.05971	8.04103
PEA15	7.80324	9.01242	11.4917	11.6366	11.7794	8.53162	11.6426	7.73647	8.95192
KYNU	3.54874	4.517	10.8703	12.6201	13.1232	4.89931	3.66839	4.77449	3.33788
CALM1	4.9118	6.03414	4.13452	4.21703	4.13472	4.26558	6.59433	5.07547	8.71692
ATP6V1D	8.03234	9.33975	11.1945	11.026	11.8312	9.24419	9.09296	8.0721	7.52663
BCL2	8.44021	9.10819	5.54771	5.91502	8.19862	10.0341	8.43257	11.482	8.46447
ATP6V0E1	4.86165	4.68363	6.21167	5.43307	6.86338	4.83924	6.00905	5.05479	4.73387
TNFSF13	5.59889	5.82299	10.091	7.65753	8.33802	5.96528	4.93928	5.60799	4.13338
PSMA3	7.28471	5.42813	4.60989	4.88646	4.26822	4.56488	7.58425	5.79036	10.0676
APBA2	8.95372	8.35079	6.1861	6.71622	6.29119	7.51856	6.56434	9.47045	9.28385
GLYR1	4.98343	4.96742	5.92564	6.21144	4.64801	4.96753	9.74342	5.00899	8.89764
PTGFRN	6.21701	5.52107	8.22566	6.20535	7.93673	6.66827	5.51433	5.6732	4.45048
PTGDR	3.4775	5.62902	3.50636	3.66155	3.52733	3.59377	3.91352	3.53349	7.81503
ALCAM	4.97384	4.63068	8.33438	9.86354	10.1713	4.37294	6.26272	3.90043	4.72733
MYH11	3.65347	3.73332	4.21676	4.72403	4.09905	4.02702	6.45759	4.12129	6.56153
JAG1	4.56759	4.51708	4.8585	5.20134	4.80442	5.27441	5.90361	5.04825	4.62092
FKBP1A	9.65233	8.17793	11.7137	11.5016	10.4169	9.91858	12.0125	8.35962	11.0914
RANBP9	8.17342	8.30076	8.32527	7.34105	8.75939	6.44393	10.4871	6.53737	8.47537
FOXN3	8.89607	11.2513	9.8719	8.82254	10.0217	8.85634	10.0003	10.3924	11.8883
MALAT1	10.5018	8.40423	7.5052	6.59916	7.24869	6.38875	12.0834	7.51196	13.1563
LILRB1	6.11886	6.31208	10.073	9.93199	9.51022	6.40634	6.15247	6.35706	7.38937
FNIP2	4.68497	4.58304	6.57639	6.86006	5.80017	3.63378	3.5873	3.88994	3.77593
ANKRD50	4.31919	4.94784	7.64497	5.27456	7.73655	4.6064	3.64451	4.11165	3.04917
PDXK	7.03683	6.39704	6.53109	6.8669	6.46103	6.4953	7.44772	6.87009	8.02936
PRF1	5.98493	12.0014	5.22405	6.39356	5.32698	6.38206	6.56695	6.50864	11.1644
CCDC88A	2.65194	3.03448	4.86822	4.11651	3.18939	2.74253	2.61709	2.91836	2.64619
SNORA68	6.02774	4.62653	4.75178	5.29963	5.12322	4.76532	9.30066	4.98513	6.849
LACTB	7.2918	8.00238	11.4214	11.4777	11.6686	9.0789	7.53582	8.09996	5.83872
CLTA	9.59911	10.3792	12.1213	11.8001	11.8863	10.3983	10.1598	9.75327	8.57857
MLLT3	8.20184	6.61643	3.29528	3.59149	3.50163	6.76292	5.39279	7.40293	6.00164
BCAT1	4.1924	4.84283	10.2964	9.79881	10.006	9.35581	4.98735	3.72367	3.16575
GPNMB	3.98417	3.56907	14.3	13.7566	13.6598	4.87773	5.47165	3.61314	3.30965
PLAUR	5.32794	6.11295	10.0935	12.13	10.4904	5.85153	6.51884	5.50028	4.74058
VAMP2	5.86084	6.6004	6.01685	5.93996	5.23663	5.6376	9.65248	5.34722	11.3225
ANKH	4.57167	4.13759	3.93113	4.10057	3.5871	4.13298	8.11393	3.95114	6.9081
MS4A4A	3.49787	4.17185	12.8997	8.49495	10.7229	3.5998	3.3451	3.68772	3.13589
TMEM241	9.41787	8.55357	7.91867	7.85509	7.31446	7.41798	9.18266	7.4762	10.916
CCDC88C	6.2779	5.92484	4.49017	4.55663	3.88486	5.52188	6.96281	7.41816	8.24875
LRP12	3.40314	5.37297	7.53465	7.53101	9.52351	4.27541	3.71054	3.196	3.64566
SMG7	7.61771	8.16214	8.4636	7.45784	7.97795	7.11302	9.1309	8.72742	9.77539
CXXC5	4.50509	10.7832	10.3147	9.92083	10.5626	5.01525	4.04895	6.1913	5.43522
NPL	4.32812	4.45207	5.86169	5.36204	4.52482	4.28867	4.51764	4.37602	4.06656
CTTNBP2NL	4.43741	3.80337	6.31227	5.41008	6.68969	4.16206	3.12685	3.69874	2.95219
ZNF507	8.37734	8.00462	3.96592	4.56033	4.49413	8.29377	6.61258	9.12187	7.44772
CD74	5.6143	5.44104	11.0152	10.6734	7.28904	5.52196	9.31968	4.7175	10.3855
BCL2L11	4.36923	4.98843	4.59019	4.73311	6.98068	5.99782	10.3051	4.54892	7.96913
HNMT	3.04332	3.02836	4.51944	3.43121	3.19644	3.152	2.98286	3.05215	2.79857
YWHAE	9.67274	7.57077	10.2951	9.90131	8.64048	9.61274	12.701	7.51173	10.917
NUP88	4.6639	4.25068	3.97064	4.26	4.08959	4.25685	8.61714	4.29512	6.49889
H2AFX	5.46845	5.30274	4.98716	5.48344	5.26643	6.40229	9.54966	5.06259	7.88721
FIP1L1	3.59286	4.94366	4.91796	4.52688	4.30803	4.45885	9.18215	3.98505	8.50765
TSPAN4	5.84124	6.79215	9.52481	8.31574	9.18231	6.36351	6.05364	6.46596	5.57955
GABPB1-IT1	6.28571	7.08553	4.2686	3.48337	4.68234	4.69487	8.76738	7.1963	7.55201
DOCK9	3.82349	3.77997	3.51931	3.90124	3.53483	3.81256	5.50407	3.74004	7.80037
EPB41L3	4.53956	4.23726	9.754	8.52699	10.1566	4.08336	4.22284	4.03847	3.64584
HIPK2	6.31158	8.85817	7.03377	7.36107	8.48353	6.24441	5.74748	8.02826	6.27088
DDX17	12.8192	12.0438	12.3093	11.1724	11.8564	11.7889	9.74656	13.1053	12.0937
PICALM	6.28406	8.71448	9.22989	7.49846	9.76713	6.85493	8.08822	7.55821	8.07722
GSAP	5.25997	11.2238	10.2604	9.75367	9.16803	5.81368	3.18119	8.64286	7.85006
GNAS	8.32625	7.32925	5.31762	5.38207	4.91156	5.45514	4.98855	7.29379	7.59273
TSEN54	8.16259	10.1939	7.70886	7.51462	7.38011	8.86591	6.44053	9.02724	8.76741
TOX4	7.33808	8.17	7.01837	7.99001	7.31194	6.31604	10.3956	7.29203	9.28784
CDC14A	3.91148	4.37494	3.27766	3.35801	3.18259	3.70961	8.01694	5.97527	8.57146
RIPOR2	7.96174	10.2169	5.18792	6.59222	5.2466	7.65316	7.90817	10.5191	10.735
OSBPL1A	4.76634	4.5539	10.3014	8.52154	9.83806	5.5945	4.54064	5.48375	3.5455
PNN	9.52709	8.07858	7.54045	6.33843	7.3532	9.44818	9.14735	8.78869	8.81912
TICAM2	7.44161	8.81022	8.79869	8.82312	8.9647	7.44138	7.81629	7.54759	6.87213
TGS1	8.5281	6.98054	6.52409	6.33447	6.64484	7.73826	8.01171	7.24594	6.93834
MAOA	3.47845	3.67262	7.93278	5.03414	9.67904	4.72387	4.63879	3.82722	3.86086
TMED2	8.23467	9.01757	9.51573	9.58153	9.35778	5.99532	12.465	4.92314	10.9135
ARSB	4.60891	4.78099	7.71231	7.8831	8.3326	4.24431	3.91082	4.03596	5.54127
TMED5	4.56402	4.49992	5.47954	5.95698	5.17066	6.32225	8.32451	5.82782	5.88773
TROVE2	3.82289	4.70533	4.43201	3.85949	4.29741	3.9028	8.87826	3.77193	8.8666
DBI	9.46359	11.8395	12.9877	12.5808	13.1335	11.1701	10.3924	10.1159	11.0173
CYBRD1	3.98999	5.09474	7.71296	5.5895	7.86544	4.64847	3.50188	4.04064	3.1886
SLC35F5	3.30767	3.36113	3.18425	3.22492	3.13288	3.40941	3.64357	3.33973	6.18385
HLA-DPA1	4.57015	6.82674	9.70988	10.6726	8.73545	3.5591	4.02393	5.2252	4.87589
GAS2L3	2.7541	3.32746	10.7043	6.00343	9.17406	3.6326	3.0465	2.86949	2.68563
LMTK2	4.31118	4.36545	4.62934	5.2846	4.8256	4.62981	6.82286	4.39503	6.96746
SCARB1	3.92758	3.79955	6.11164	4.63925	4.88211	4.34129	4.20519	4.18451	4.05394
SLAIN2	4.18361	7.23368	6.34023	6.62832	6.8042	5.36944	10.3163	5.20901	9.36292
SESN3	10.5331	7.14635	6.48597	4.97831	8.4027	8.25738	9.09405	9.03612	7.84806
SORT1	6.69048	6.37383	11.2804	11.6906	10.0709	6.33473	4.82687	6.7182	4.15012
GLI4	3.27529	3.57086	3.56217	3.4403	3.37704	3.6619	5.06095	3.68414	7.49456
ARGLU1	4.67411	7.65551	6.13555	5.57768	7.32062	5.84899	9.85784	6.00404	9.21758
BACH2	9.46284	7.38823	5.30034	6.10948	5.9567	7.53871	7.17304	8.85325	5.87488
RAB10	10.2198	10.2968	11.2537	11.1705	11.767	10.0098	8.92866	9.79587	7.09761
HIPK3	10.1697	10.9375	11.249	10.6806	11.2208	9.02281	7.7537	11.1858	8.98616
CPQ	5.91956	8.1379	9.17615	8.67921	9.45656	4.74244	4.36646	7.1044	6.09546
CDC5L	4.54336	4.01136	4.03905	4.28244	4.24292	4.27313	7.25125	4.12561	6.60457
KLF2	5.80419	6.46371	4.94371	5.04898	5.20582	5.34857	5.63267	6.96845	10.1208
CMTM6	9.52277	11.5152	11.8191	12.6085	12.3707	9.47919	8.8459	9.80448	8.19534
PITHD1	3.28255	3.59558	4.76412	3.9307	4.12165	3.12116	8.16517	3.25163	6.26064
PTAFR	7.04461	6.01629	10.1303	9.22056	8.32497	6.6927	4.99328	6.61299	4.31195
ARHGEF40	4.2701	4.11965	8.93502	7.47027	8.94546	3.68987	3.78122	4.49017	3.4799
OGT	9.54451	9.23633	8.61844	7.11516	7.85148	8.74655	9.91561	9.24577	11.0762
DIPK1A	7.46699	7.61004	7.14051	7.38537	9.76903	7.89937	6.74991	7.35406	6.39783
CNOT6L	2.61296	2.97237	2.65385	2.68426	2.74171	2.69758	7.24268	2.69727	10.1252
THEMIS	7.01098	3.35474	2.80145	3.1297	3.14967	8.87983	3.94211	10.3528	9.39457
GATAD1	6.14379	8.59862	8.74315	8.47696	8.65959	6.41972	6.00902	7.56185	7.25711
LILRB3	5.82312	6.95399	9.70838	9.86533	8.83131	7.52254	6.13719	7.26954	6.22277
LYN	3.83384	10.646	9.71309	10.6853	9.90829	4.36186	4.2816	5.74749	7.6225
SLC19A1	3.81843	3.4642	4.10097	4.32763	3.99344	4.08085	7.22025	3.96349	5.76778
CSF3R	4.26174	4.11943	7.94862	7.67032	5.4974	5.07233	4.78948	5.0774	3.74265
ARID1B	5.77908	5.17988	5.60156	5.95903	5.47914	5.7707	8.48199	5.98922	8.51954
RPLP2	8.17932	4.94555	5.89211	5.26784	5.55161	8.03569	13.4207	7.19036	13.5935
TOMM22	6.51657	6.88313	5.75658	5.80868	6.36278	8.24088	10.4193	6.4688	9.79682
PDLIM5	5.67304	7.89099	9.73237	9.384	9.43306	5.1929	4.29066	5.44334	5.62196
WASHC2A	8.68178	9.72223	11.1017	10.2724	10.3482	7.91732	7.67403	8.87596	9.76003
PLXND1	5.95856	8.34623	10.6287	10.5022	9.78121	6.32537	5.66774	6.21664	9.186
PPIA	5.08987	5.20155	5.7446	6.18925	5.31433	6.52701	8.54394	6.02638	8.13608
CD59	8.67976	7.25218	11.4686	10.5332	10.9922	7.22698	8.91405	6.17051	5.71609
EFCAB14	5.41361	7.47968	6.79384	7.47576	7.53992	6.62777	9.3968	6.00494	9.13431
TLR4	2.46841	3.32645	8.55167	7.10093	7.29674	3.0111	3.09405	2.91339	2.61463
CLCN5	4.55481	4.28995	6.20858	5.36321	6.95855	3.99405	3.51992	4.07968	3.55353
AHNAK	4.50042	5.74453	5.64659	5.80009	5.05802	5.05337	7.69959	4.79118	12.2918
JUND	4.61616	6.26052	6.79296	6.6068	5.09232	4.4969	8.98517	4.96641	7.92177
TLE1	3.8037	7.64681	4.99373	4.18687	7.3927	4.07358	3.93016	3.84142	3.25212
HEATR1	7.21491	6.35539	6.35806	6.22725	5.99855	7.37084	10.3849	7.41762	9.39308
2019-09-06	8.25782	9.14026	6.53904	7.45629	7.67337	8.92639	9.15752	8.82069	9.44957
FGD2	4.18436	4.39055	7.4009	6.26086	5.96896	3.71743	4.01817	4.02679	3.70148
AP2S1	8.81116	9.32838	11.5932	11.5608	11.2159	8.80711	8.71258	8.10359	7.85251
ZBTB10	4.45407	4.52952	4.26644	4.56895	4.54719	4.6602	8.20512	4.86702	5.7289
ZNF770	9.88498	9.41446	8.13233	6.92541	8.60204	8.70151	8.90316	8.77239	8.21402
SH2D1B	4.56328	11.7822	3.69197	3.88626	4.2592	3.92041	3.91593	3.99495	3.43835
PRKCQ	7.78261	8.37519	4.61123	5.49762	5.11393	7.71747	6.68722	7.58286	8.27211
PTPN11	4.57427	5.41883	4.963	5.81606	5.26384	5.34769	10.8547	4.76173	9.76155
KLF12	10.3362	11.0387	4.2576	4.50845	5.37063	7.97839	4.916	10.3959	9.30853
VPS37C	7.8065	7.02853	10.2429	11.0375	10.4334	8.50792	7.8977	7.23379	7.70534
UBE2G2	4.51331	4.08103	4.41357	5.06473	3.77682	5.18766	7.4896	4.73058	6.56651
ESYT2	10.5769	10.9923	8.88393	7.56597	8.19156	8.66772	7.91737	10.8742	9.64075
UBE2J1	6.97056	8.94121	9.65429	9.63617	9.50995	7.64518	7.69796	7.53853	7.1495
LAMP1	5.03754	7.82442	10.8304	10.4506	10.1618	4.79287	8.38414	4.75322	7.6067
FBXO32	4.42802	4.9151	4.01762	4.51254	3.77954	4.28352	4.63614	6.81239	7.45169
RAB6A	4.4312	4.55144	4.10165	4.2232	4.10623	4.2708	4.93578	4.24177	6.82367
TBC1D9B	7.51839	8.41667	9.5803	9.2598	9.61672	8.69778	5.64748	8.24602	8.09093
SYTL2	4.26533	5.11545	3.32489	3.53073	3.48481	3.52284	5.72221	3.60113	7.85645
SCD	5.43347	5.29236	8.96024	9.20979	7.85071	7.12702	5.35776	5.23466	5.41213
CALU	6.54702	6.38817	9.34053	9.25161	8.5781	6.79943	9.13309	6.02217	7.17574
AAK1	6.5794	6.10453	5.77056	5.93474	5.35385	5.99455	5.76084	7.78936	7.40245
TSPAN3	6.9109	5.79154	6.17402	6.29514	6.3675	5.88882	5.14563	5.90362	6.6615
IKZF2	4.71801	4.68578	4.48377	4.62948	4.44743	4.78538	10.3229	4.43766	6.99741
ZFYVE26	7.04046	7.058	10.2476	8.8834	9.56915	6.58513	5.54708	7.09612	6.99787
PARD3	4.1563	4.22441	4.1699	4.3904	4.13777	5.42437	4.83131	4.40446	4.60771
ASPH	4.24965	4.14065	7.78831	6.8235	7.03476	3.83673	3.80769	4.11139	3.4314
STK17B	12.0206	11.8815	9.41493	8.15286	9.72674	11.1344	10.6688	11.9301	10.5609
CSTB	9.65898	10.4832	14.0833	14.1874	14.2442	10.4679	11.9519	9.54304	11.2951
PBRM1	8.76692	8.79249	9.62017	8.51171	8.86013	8.14942	6.76931	8.72629	6.34694
PQLC2	4.97011	4.74643	5.78522	6.06225	5.41332	6.04838	6.14782	5.71184	5.53944
CITED2	5.20754	4.8624	5.76185	5.92978	5.50002	6.06774	9.52244	5.78581	8.02936
SLC7A8	7.54573	6.59012	9.67252	9.11206	9.38639	6.83945	4.84015	7.09281	4.17291
DIDO1	8.44656	7.30186	7.14341	5.8753	6.22678	7.53934	5.12	8.53918	6.85004
RAB34	5.52803	5.37207	8.69433	7.81315	9.20859	6.79958	5.1605	6.45735	5.24415
CCNL1	11.5196	11.4525	10.1659	9.78196	9.42879	9.40637	10.3801	11.1119	11.3912
CYBB	5.41568	6.02533	9.72144	12.4305	10.7453	5.10477	4.55421	6.03636	3.86049
FNDC3B	5.923	6.81164	6.7389	7.028	8.4862	4.96389	8.31668	4.95505	4.48203
STK38	6.85133	6.00767	5.15837	4.869	4.76844	4.87749	4.02285	7.13655	6.05824
SLC31A1	4.9955	6.51391	9.91701	11.1911	10.0506	8.05622	6.65457	5.26633	6.20087
SNORA74A	4.59909	3.55497	3.19533	3.4453	3.18849	3.52319	8.07498	3.5883	6.1057
DGKE	6.81052	6.65965	4.63864	4.43352	4.5233	6.56197	9.03828	8.06949	8.53349
TLR8	3.88323	4.27563	9.78969	11.298	8.82936	3.62282	3.64262	4.92535	3.39429
LARP4B	4.71427	4.00698	3.90624	4.21561	3.96066	3.97234	7.74693	3.9565	6.37762
NAGA	6.31811	7.03678	10.2445	9.87184	9.58334	7.46466	5.16211	6.44151	5.59911
LEPROT	5.73419	8.40085	10.8075	10.7527	10.7188	7.3148	6.95804	6.9075	6.34296
SLFN13	3.04773	7.23711	2.89187	2.9743	2.87641	4.27065	3.59377	4.6379	6.44288
LILRA2	4.16328	4.27893	6.96706	8.14705	6.58144	4.74538	5.26972	4.7201	4.72864
FKSG49	9.33535	8.9868	8.68889	9.15705	7.84119	8.12958	9.79759	9.20425	10.9421
ERGIC1	6.54015	10.4803	9.67565	8.55455	11.1941	7.56635	4.81478	8.40343	7.43939
TSPAN5	5.36122	6.076	4.24323	4.71374	4.53822	5.99509	6.2451	5.01425	4.20611
CDK12	4.41521	3.9634	4.51016	4.18149	3.96458	3.52752	5.24116	3.72936	5.1001
PATL1	5.99687	5.32663	7.35228	7.43672	6.32223	5.72304	9.02614	4.9043	8.82341
CD40	4.56749	5.514	7.04316	10.0712	8.7002	5.57099	5.47181	5.53705	5.15143
GADD45GIP1	6.77762	7.33405	7.18264	6.76292	7.76752	7.62544	9.49269	6.0803	7.29898
IKZF1	9.90702	11.2016	8.28806	8.16757	8.98436	9.08431	9.19617	9.67107	11.2361
MAZ	8.15818	8.21878	9.18225	8.32663	7.64379	8.17067	9.32797	7.88553	11.025
SPTBN1	7.27361	5.18488	3.65446	3.42528	3.38512	4.91545	6.65593	5.34068	9.85078
GAS2L1	4.59968	4.95252	7.23576	7.3304	7.14308	5.69623	6.43953	5.6225	5.7522
NLRC3	6.59082	5.95877	4.51165	4.57964	4.98368	5.38971	5.31157	5.6669	10.1588
KIAA1109	3.63983	4.20231	3.72429	3.88739	3.31869	3.57609	5.35318	4.53703	8.12441
LRP1	6.39283	5.81165	9.82155	8.62427	8.00217	6.87546	6.5964	6.59149	5.52345
PDE12	4.4779	4.20746	4.62863	4.73995	4.53477	4.88201	8.9159	4.79475	6.12357
ABLIM1	11.7175	9.93047	4.39497	5.56994	5.42949	9.97349	8.81298	12.087	9.73522
PSPC1	5.98405	6.8426	5.91226	5.70239	6.27718	6.30687	5.54249	8.45833	7.77653
PSEN1	5.93727	5.36879	4.85474	5.16696	5.01683	4.93591	6.69965	4.91008	8.9315
ACER3	4.26544	5.64123	7.77029	8.01022	8.09236	4.51835	4.02146	5.23051	5.35069
KTN1	11.0736	10.9967	11.207	10.356	11.7422	9.60646	8.04671	10.0568	8.68459
SLC44A1	5.86337	7.6324	7.64391	6.44303	10.6068	6.71186	4.45418	7.4336	4.74532
GGA2	6.10378	6.77671	9.28677	7.08298	8.01589	7.19836	8.00445	6.36418	7.98761
RASSF4	4.59428	7.54895	8.54019	9.22553	8.87694	5.13449	5.12108	4.82275	4.93321
FLVCR2	5.50671	4.53583	7.88018	8.36512	7.33256	5.07256	7.6932	5.37693	3.90271
RUNX2	4.09574	4.1914	4.06812	4.41185	3.91596	4.11768	7.87209	4.27766	6.74666
SNX3	10.655	11.3594	12.5478	12.7042	12.7994	10.8324	9.00364	11.444	9.4135
NPIPB3	6.57449	5.03526	6.26696	3.80282	3.71112	4.24641	6.93084	4.09365	8.37757
CDK6	3.11151	4.85567	2.99178	3.36769	2.9743	4.53132	8.55188	3.3968	7.22845
GRK3	5.00725	5.32062	8.33127	8.53621	9.04507	6.80632	6.98494	5.74735	5.20836
PAPSS2	3.58091	4.03876	10.881	7.84656	9.98309	3.72081	3.34826	3.96767	4.32631
FUBP1	5.462	5.13186	5.52438	4.80127	5.01665	5.69892	8.37922	5.19298	8.37085
HYPK	7.42323	5.92091	6.55225	6.75999	6.67356	7.3088	9.62483	6.55126	9.0375
GLCCI1	4.60734	6.12629	4.40626	4.79645	4.13139	4.36681	7.75655	4.49134	8.5919
SFT2D1	9.57112	10.1853	10.9816	10.4759	11.3332	9.86204	7.47871	8.82957	7.49762
ST3GAL6	2.96014	2.91484	7.82528	8.06081	7.66903	3.03496	3.22911	2.88406	2.84712
RPL35A	7.73089	6.74917	6.80626	4.9702	6.28699	8.19655	9.35144	9.00713	7.9992
PALLD	4.86175	7.23267	7.34271	5.89401	11.7201	5.04939	6.10269	4.73165	7.20822
CCPG1	4.39489	6.53945	7.56719	6.09977	7.68559	3.06049	3.992	3.658	4.51398
TRIM59	7.15292	7.28564	3.93981	3.79747	4.55261	7.7271	6.34877	5.93177	6.63346
GIMAP5	8.22977	7.7024	5.00127	5.23602	4.73896	7.0845	4.83187	9.12953	6.68317
RIPOR1	4.85068	4.19292	4.69527	5.24897	3.9893	4.3971	3.9867	4.3535	7.00813
PI4K2A	6.90147	6.79424	7.57416	8.49317	8.44215	6.6412	7.73898	6.76252	7.54279
LAMC1	5.57227	5.28758	7.13073	7.40595	8.05369	5.67095	5.13647	5.89352	4.12996
ADAM9	3.39791	6.61206	11.3948	10.8868	11.8551	5.98215	4.02857	5.28243	5.46527
CDK9	5.51274	7.97322	7.38776	7.03551	7.92607	7.35895	7.78351	5.63202	7.36074
GOLGA8A	9.16764	8.59265	7.18489	7.07219	7.1858	9.68035	7.81931	9.17555	9.23601
TFAM	9.47473	8.99899	8.08734	7.48821	8.21007	9.34663	11.034	8.84544	8.99546
FOXK1	3.8426	4.21985	4.68016	4.41845	4.57324	4.59765	6.82147	4.36245	6.27539
SOCS1	6.02342	8.21065	9.0607	9.80368	8.76999	9.37261	9.7148	5.64583	6.76596
THEMIS2	5.68319	9.73022	9.36322	9.39189	9.85522	6.43158	5.40334	7.48169	8.67974
LRRFIP1	11.8714	11.7613	11.3488	11.3338	11.9886	10.4594	10.8443	10.0642	11.5653
CEP85L	9.83309	10.0375	6.5844	6.14232	6.9781	9.0374	6.39943	11.4093	9.25595
FKBP15	7.9418	8.28919	11.3481	11.2422	9.88972	8.14779	5.93573	7.88826	6.9755
GAS5	6.06871	4.38149	4.73719	4.1707	4.45176	4.45422	9.74487	4.59599	8.26664
NSMAF	4.74438	4.6742	4.90716	5.20588	5.12833	4.80211	6.25743	5.0346	5.33642
PTPN4	4.94805	7.33047	3.38789	2.96378	3.46607	3.67494	3.48769	5.33145	5.9498
TBXAS1	4.44843	6.29455	6.33988	5.99258	7.19464	4.68221	4.22194	4.50745	3.54665
CLEC4A	5.65158	5.52292	10.5716	7.36848	10.2692	5.33343	4.69032	6.6246	4.75973
DEDD	5.82992	5.69825	6.72177	6.56155	5.98579	5.74603	9.46485	5.09303	7.73503
PHLDA2	2.68206	2.68039	2.97022	3.10104	3.42894	2.96169	6.00442	2.99258	3.4796
OGA	9.89453	10.1294	8.47356	7.97091	7.47126	8.1303	5.51954	10.923	10.0751
GLMP	5.12471	6.73299	11.0682	9.36414	9.76064	6.6234	6.07024	6.20559	6.6239
SLC2A4RG	5.11043	5.96467	5.93132	6.13398	5.77055	5.96892	7.22823	5.88748	8.36994
SBK1	6.51774	9.48548	5.12601	5.59715	5.42944	6.25487	5.36623	8.15514	9.68194
TCF7	8.62364	5.8484	5.09787	5.30972	4.63511	6.34176	7.17744	7.88151	8.8471
PCNT	4.15217	4.89902	5.2102	5.48218	4.76687	4.88843	7.4324	4.88415	8.55036
OTUD4	4.48119	5.1845	3.85156	4.303	4.67552	4.69229	8.21598	4.55856	6.19627
YPEL1	5.89478	6.77084	4.64582	5.07	4.74634	5.0431	4.66707	5.02957	6.43161
SGK3	6.57423	8.02177	9.81546	9.9901	8.9632	3.88694	5.59721	4.91441	4.90669
UBE2H	4.40896	4.41212	3.65164	3.96107	4.34597	4.17897	7.80225	3.87617	8.76826
MGAT4B	5.30443	7.1271	9.3858	8.10376	8.7707	6.89284	6.97102	6.39168	6.62817
MOB3B	3.5981	3.79518	6.18102	6.30006	7.7846	3.4465	2.95413	3.39752	2.64435
IFNGR1	4.59055	8.78054	6.72817	5.55105	5.7373	4.62265	3.56335	7.38042	8.09656
IQSEC1	7.0645	8.42467	8.69306	7.88419	7.94626	7.11505	4.34879	8.36302	9.23745
TMEM164	5.54134	6.61183	7.71275	8.32275	7.72623	6.11181	4.96294	5.6846	5.58752
EPAS1	4.62215	7.05158	10.9265	9.55452	11.3235	7.16577	10.3969	4.6659	3.76357
ZXDA	3.77909	4.93799	4.1833	4.22056	4.36275	3.88612	7.14657	4.84972	6.40678
TAF9B	8.27299	7.51596	6.35314	5.72655	6.32836	8.03899	8.8287	7.83047	7.89305
ACTN1	7.61648	6.11358	9.20822	10.3059	9.09318	7.18987	6.59925	8.18845	5.75753
NKTR	4.21284	5.71049	3.52702	3.22137	3.05512	3.28854	5.22576	5.54964	8.88314
SEL1L	4.82534	5.92568	7.64962	8.12236	8.45685	6.00002	9.70865	5.11177	8.40298
PIK3AP1	5.85365	11.4405	11.4027	12.6969	11.8045	7.72799	4.20716	7.14083	8.69182
MARCKS	5.31669	4.58022	8.11337	6.45091	7.01295	4.26601	4.65728	4.06204	4.2859
TMEM165	4.28593	3.92862	5.48071	5.62061	5.22554	6.00398	6.85029	5.28544	5.22675
PRDM15	4.56738	3.94207	4.52653	4.45514	4.26638	4.86956	6.12408	4.75956	5.58331
ACTR2	10.9602	11.439	10.9864	11.4156	11.5045	9.22972	9.60416	8.7993	10.076
UNC93B1	4.37699	4.17701	4.74358	5.12386	4.47425	5.23717	6.15805	4.99405	5.01025
TENM1	4.80526	4.50004	2.97699	3.09022	3.21741	4.29327	4.05678	5.15221	8.57866
JAK1	11.8778	12.9285	11.5717	10.6109	12.1272	10.6729	10.1994	11.954	11.1186
YY1	11.4018	11.5817	11.1366	10.6166	11.6297	10.7823	9.28417	11.2091	9.5626
ITGB2	7.45165	12.7726	13.1694	13.5314	12.8678	10.3407	6.60571	10.2087	12.3775
IDS	3.62795	3.60661	3.4811	3.7018	3.61388	3.60839	4.07447	4.53751	4.99041
MSI2	7.72382	8.78986	5.33131	4.32177	5.04914	7.82742	7.22234	10.0248	10.3419
MCTP2	4.93322	8.8628	4.435	5.48088	4.57489	5.00934	3.47079	5.16003	7.14509
INPP4A	6.65958	7.06748	6.46978	7.06865	6.45606	6.68155	7.07117	6.6963	8.99871
GTF2I	3.78637	3.38305	3.33874	3.70546	3.42297	3.4101	7.52511	3.46747	7.65534
SLAMF8	5.33785	5.20506	9.63051	10.93	8.34923	5.36573	4.66885	4.97103	4.75649
HAUS5	5.58763	6.08161	6.03308	6.0783	5.54058	7.23736	6.82681	6.33527	7.44952
SOCS6	4.08629	4.06684	5.26533	5.15744	5.2	3.95542	3.98111	3.68558	3.68765
LIMS1	3.36293	3.39278	3.59866	3.66926	3.83131	3.45508	5.15766	3.40514	4.52273
DMXL2	4.91933	5.51952	11.0277	11.3042	10.5448	5.51921	3.44941	6.40407	4.44926
SFXN1	10.3414	6.7821	4.76961	4.64136	5.39315	8.1821	6.8105	7.83257	6.92229
ARHGEF11	4.5897	4.01538	7.0823	6.99948	5.21678	4.06954	4.75692	4.19235	4.22826
DUSP3	4.26209	4.38273	6.94091	7.92029	6.69817	5.112	6.34686	4.5288	4.70376
TPR	5.62542	5.65079	5.03646	3.96507	4.35667	6.01234	3.58666	6.52933	4.41356
ABCB1	5.55177	7.88022	3.76413	4.04547	3.67133	4.17382	4.02506	6.69028	4.49829
ATP6AP2	10.5689	11.4616	12.0049	12.385	12.3048	9.83589	9.10538	11.0913	9.03779
AKIRIN2	7.4928	8.98663	9.57268	10.559	9.55639	8.09862	10.2745	7.78818	9.64573
PTPRJ	3.49419	3.63577	3.98821	6.39783	4.5066	3.56179	5.91106	3.53916	6.4107
GBP5	6.3142	10.1213	5.21607	12.937	6.36905	9.00733	11.3433	7.91004	11.5338
GATA3	6.00271	6.88566	3.80208	4.05629	4.29995	7.9806	7.23937	6.79169	7.69289
PPP4R3A	6.60635	6.38135	5.05511	5.08697	4.3807	4.8156	8.03436	5.8686	9.3496
TRIM4	5.00815	4.55342	4.66006	4.60529	4.80144	4.63586	7.14582	4.38548	7.84477
PTGS1	5.94577	5.7439	10.0972	8.61066	9.20695	5.27479	4.34638	5.69374	4.31131
VMA21	4.72256	4.58035	5.06582	4.97844	5.21287	4.73936	8.71405	4.63358	6.30991
STAT5B	8.66272	7.43053	7.0456	7.0741	6.72107	6.92426	6.07529	7.55672	7.05293
OSBPL11	6.86415	7.02163	9.74903	9.39936	9.6098	7.48252	6.03743	6.25094	5.30637
PDXDC1	5.03183	6.09245	5.77095	4.3874	4.97427	4.23271	5.51434	5.77162	6.44116
RASGRP2	8.79874	9.11315	4.55961	4.34558	4.77391	5.76948	5.20052	8.8629	10.6692
CHMP4B	6.47596	7.73794	8.15965	8.02684	9.93803	5.71622	10.2505	5.44729	9.05006
TOX	3.74032	6.28458	3.27291	3.54784	3.47565	4.08793	6.86842	3.52752	7.72964
EMILIN2	6.05361	6.2808	11.2685	11.2388	11.1758	7.7537	5.63871	6.41968	5.9838
SMCHD1	5.96336	4.12507	3.7006	3.49998	3.54961	3.65652	6.90629	4.41778	9.18564
HNRNPH1	8.62233	7.439	6.84728	5.89784	7.22376	6.56008	11.6023	6.4712	11.9366
AHCYL1	8.74788	9.35008	10.795	10.9494	10.8425	9.52177	7.46316	8.66395	6.36746
RAC1	9.47956	10.9403	12.4641	11.9779	12.5213	10.3601	10.9942	10.4298	10.9273
RC3H2	5.44496	7.59415	4.70805	5.26592	4.69904	5.03977	8.03981	5.87812	8.6927
CLIC4	6.33648	5.93046	10.2055	11.235	11.1035	7.78482	5.81064	3.98385	3.78956
IFFO1	6.96188	8.29923	9.33468	7.64161	8.3089	7.03021	4.27922	8.67503	8.81667
OS9	8.18372	8.55434	10.4081	10.2617	9.1378	8.08969	8.72089	8.34371	9.37332
SH3GLB1	7.79888	10.1746	10.5684	11.7875	10.7003	8.56381	9.92236	7.30757	9.39146
CHTF8	5.683	5.41522	5.06136	5.45535	5.56965	5.60501	9.47184	5.55547	7.65337
AGO2	11.4661	8.56962	8.47497	7.07583	8.22774	8.57018	10.4903	8.64282	9.37317
CREBZF	5.47027	5.6468	5.95704	6.36959	5.7698	6.0815	8.69082	6.23115	8.2983
LINC002481	6.92557	8.9978	5.696	5.96236	5.77546	6.19257	5.54486	6.91545	8.9468
PCGF5	5.08224	4.75415	4.57292	5.13569	4.55508	4.90163	11.0841	4.79558	9.83611
SPPL2A	7.71196	8.2479	8.80798	9.05466	8.90735	7.45163	5.03155	6.91706	6.42736
GNLY	4.8987	13.8633	4.96993	5.93644	5.09063	5.46454	6.56826	6.46499	11.8969
PPP2CB	3.43568	3.34741	4.39681	4.37577	4.28251	4.11405	6.63403	4.08652	5.13811
SLC4A5	5.51896	4.8876	4.76015	5.0205	5.20981	4.85655	7.67576	5.139	5.24721
APOE	4.5154	3.82239	4.94155	5.11151	4.51651	4.72436	6.40158	4.37974	5.45271
TBC1D9	4.56794	4.54817	6.7273	7.75015	6.89465	5.06595	5.50615	4.62427	4.48532
MREG	5.07367	4.47559	9.15595	10.523	9.96608	6.56263	4.04346	4.9296	3.65453
ARAP1	6.58286	6.5194	6.86989	6.88572	5.82663	7.08181	6.19714	6.95171	5.8939
PDE4DIP	6.39252	6.31311	9.2166	8.72225	8.96159	7.04683	7.76533	7.2186	6.39286
PLCG2	3.7513	3.69295	3.85996	3.98078	3.84556	3.81672	4.98854	3.83351	4.12359
C20orf194	6.06008	5.99961	9.46588	7.7747	8.81198	5.29778	5.089	6.4383	6.2869
C5orf24	3.70487	5.93243	6.08553	4.11718	6.96414	4.5554	5.5406	3.79139	4.74654
RASAL2	3.56787	3.33227	5.77378	7.5014	6.83854	3.49741	3.71746	3.62097	3.35901
HP1BP3	9.18813	7.07668	6.78977	5.95728	6.37906	5.7319	8.5084	5.98818	10.288
PLEK	5.53313	11.01	10.3068	12.6914	11.2638	5.49329	5.46986	5.97421	9.39834
SLC6A6	3.87827	3.81335	5.98353	7.01225	7.20603	3.88736	7.35525	3.59231	8.16412
FAM102A	3.65245	3.81689	4.80342	5.07776	4.88482	4.63889	8.98956	4.7917	8.65438
HBA1	5.86967	8.11707	5.74364	6.56475	5.63789	11.7687	5.31946	7.84157	4.88623
NOP14-AS1	5.86502	4.07982	4.93516	4.40794	4.20478	5.81214	9.07617	4.8198	8.64904
RSPH3	8.36122	7.33694	7.8973	8.49574	7.71983	7.60218	5.72893	7.69137	5.64695
CERS6	7.87159	7.36425	8.6659	7.69172	10.0261	7.73567	3.51483	7.65107	5.44823
RAB1A	11.4384	11.6911	12.8669	13.2873	12.9418	10.5962	10.4615	10.9633	11.0917
ZMYM4	6.22532	6.87551	8.53445	7.44313	9.03037	7.87094	5.72975	6.61531	6.65455
PRELID3B	8.69139	9.10264	8.48789	8.52527	8.87667	8.00976	11.1725	7.28893	10.1518
FGFR2	4.06026	3.76398	4.09577	4.32828	3.74144	4.47647	3.77291	4.50519	3.52252
PTEN	10.0527	10.1468	10.1954	8.84331	9.88206	9.65329	6.65868	10.9864	7.53594
OTUD1	6.40958	5.97811	6.23496	5.93117	6.95181	4.18849	11.1504	4.44503	10.8964
CPD	6.14151	7.89758	7.9732	10.1715	8.58645	5.67687	8.59878	5.16311	6.59053
TCF3	7.90044	8.39636	7.70352	5.8645	7.61706	8.88135	6.94301	9.98703	8.90416
RBM34	5.78187	6.77549	6.00432	5.75203	6.64263	4.66913	9.50673	4.49673	9.20066
NOTCH2	9.27349	9.25711	10.5809	10.6239	9.66852	7.5484	8.96201	8.52025	9.08751
VAMP3	7.45185	8.84732	10.6651	11.0468	9.7615	6.55109	8.30856	6.70773	8.20142
IL17RB	5.63489	5.06455	11.3613	5.58394	11.0009	5.5817	4.82974	4.95035	5.47553
GNL3L	7.04052	6.59419	5.18064	5.37912	5.74414	5.16513	7.67867	5.6469	7.19472
RASA3	4.32816	5.20565	4.81401	4.56541	3.95728	4.24447	7.33311	4.49347	9.48007
SLC38A7	6.71398	6.27474	8.82836	8.1084	7.74768	6.68181	5.5195	6.76028	5.73094
SLC43A3	5.52395	5.32261	9.12253	9.90648	7.11681	8.03241	11.2729	5.10416	5.52015
MAP3K20	4.14526	4.02229	5.87121	5.5964	6.1622	5.48005	4.52373	4.1818	4.24231
SZRD1	8.04145	7.88959	8.34729	9.40277	8.11614	8.47453	9.62174	8.08708	7.98127
CNTF	6.207	5.22649	5.03383	5.30089	4.86198	5.07153	9.51649	5.1346	7.30459
HNRNPH3	9.87369	9.2999	8.43568	7.3735	8.86635	9.16364	12.8683	9.03011	12.8045
ARIH1	6.68267	7.15819	7.00212	7.06228	7.4307	6.43251	10.017	6.89491	9.41898
VPS35	9.39459	9.18556	11.3496	10.2842	11.2453	10.4296	10.3611	10.7182	8.83591
PKD2L2	3.6001	3.87846	3.79288	3.98769	3.89941	3.5956	7.12338	3.71311	7.55937
PARVB	4.62282	4.75617	6.73025	5.90104	7.09097	5.57246	4.81403	4.8112	5.08939
WEE1	4.46105	5.02003	4.68754	5.09169	4.54332	5.80015	9.40125	4.52862	7.5334
MTHFR	5.32751	5.56152	5.93072	6.03595	6.02133	5.63542	7.00991	5.46796	7.86403
AKAP13	8.78429	10.8274	8.21875	9.23424	8.89208	7.29136	9.43341	9.15508	10.2222
SWAP70	4.61046	4.88626	6.2013	5.93874	5.32496	5.23512	4.09884	4.86038	3.9347
RBM4	10.4872	10.2913	9.52232	9.44751	9.53953	10.3785	11.3346	10.3899	9.84073
TAX1BP3	5.69341	6.88879	8.79696	9.01385	9.50923	6.58817	5.67794	5.73192	6.1795
PPARA	5.78466	7.11335	7.9806	7.57536	8.47166	6.60449	5.32573	7.03106	6.14805
TAGAP	11.7305	10.8451	8.87609	9.83887	7.62312	10.0392	9.32316	10.7382	8.81613
MCRIP2	6.49947	6.75625	9.57501	9.18263	9.86869	8.64408	6.5175	7.72173	5.85731
GGA1	7.20677	7.38338	8.57333	8.33928	8.1401	7.29323	7.13164	7.833	6.43293
SPN	5.67324	5.22959	5.62882	5.91075	5.36057	6.08272	7.84948	5.73186	10.3298
TOR1AIP2	5.04185	4.73188	4.14896	4.4061	3.77647	3.91331	6.63462	4.17739	6.56831
IKZF3	7.00878	8.96385	4.44195	5.03075	4.63875	6.57255	6.12362	8.13323	8.13846
DDX3X	8.10403	8.47519	8.40531	9.42166	8.85816	8.10277	11.8232	6.71251	11.6136
SIN3A	7.42367	7.40891	6.88983	6.20201	6.70289	7.65912	8.80373	8.17892	10.0111
ABHD12	6.65231	7.51706	10.6974	9.7655	8.43032	7.31677	7.62505	7.03496	6.86756
C11orf58	2.81222	2.93762	2.56086	2.69056	2.56324	2.59501	3.79644	2.79969	4.86222
SMC1A	3.17752	3.88538	4.30889	3.82139	3.87799	4.17736	8.02589	3.74132	8.29655
STMN3	3.70875	3.81087	4.29331	4.24826	4.05313	4.22259	6.40707	4.35515	5.29614
TMEM259	4.64847	4.86223	5.25746	5.51489	4.72058	5.36067	9.33377	5.46694	9.49635
SOCS3	4.7528	8.1316	6.51978	9.27708	9.92921	7.92612	11.0276	6.92821	9.18104
FLII	5.3692	5.29208	5.80023	5.90791	5.7611	6.21581	7.35339	5.76148	8.59952
RNF135	4.81139	8.5642	11.1232	10.3365	10.0068	8.3323	4.07926	6.95373	7.19765
ABCA1	5.08296	5.11783	9.83057	8.66241	7.87503	4.21933	3.32378	5.16027	3.47298
HSD17B14	5.6509	4.69664	8.24621	7.60481	7.19196	6.18723	5.67691	5.94155	4.77075
PRMT2	8.01142	8.99603	8.67865	8.01955	8.10775	9.20222	5.1562	9.84923	7.14747
CYFIP2	8.57251	10.1399	5.66095	5.81107	6.33807	8.18526	4.62146	9.96868	9.31385
SERPINE2	3.92973	3.24712	3.49937	3.54616	3.3214	3.82506	8.01763	3.61914	3.31183
KAT6B	5.67324	7.83271	5.89677	6.18155	5.24236	6.04752	6.54946	7.15095	8.88994
H2AFY	10.4818	11.1454	13.3225	12.0263	12.402	10.8924	9.43256	10.6817	9.54419
CEP170	9.58217	7.59625	10.1497	9.72067	10.5268	8.02434	4.56727	8.69971	4.66671
KIF1B	5.61923	6.38543	9.06628	8.91603	9.0691	6.26847	5.38253	6.30037	7.78582
NUCB1	6.69712	7.48259	10.4984	10.0919	7.67412	8.21352	5.57207	7.43167	7.38162
SIGIRR	6.76	9.16946	6.63137	6.64501	5.95764	7.36583	7.85403	8.77494	10.3206
PLAGL1	3.94329	7.02662	8.00777	7.78427	7.97121	6.72163	4.02556	6.07041	4.28901
SLC16A5	5.07183	5.32871	8.4565	6.11035	7.9785	6.18059	5.85722	6.5499	5.51504
SKIL	9.48634	8.72575	7.78587	6.31502	5.9177	4.93033	6.14087	7.3892	8.22913
IGFBP7	6.57388	10.5741	7.49965	7.30833	7.02556	6.42394	6.05132	6.45484	5.72431
IL6ST	4.19162	3.42806	3.47933	3.57705	3.38065	3.80252	7.93879	4.19275	7.83398
LTBP4	5.1319	5.26412	5.3961	5.80267	5.30582	6.40299	8.14199	5.70899	7.00411
RRP12	6.7614	5.60952	4.93067	4.90638	4.90228	5.08079	4.92857	5.72881	5.42839
SF1	9.0683	8.14305	5.20712	6.23921	4.86858	5.51065	8.27229	9.87708	10.4397
PPP1R11	3.70117	3.26438	3.57617	3.9375	3.3519	3.54171	9.54354	3.61006	7.05535
ACAP1	6.83373	8.87545	6.70028	6.3052	5.75302	8.99411	5.43908	9.88677	9.48543
NSG1	5.7174	5.96603	5.32617	5.46186	5.99055	5.33999	5.70089	6.63688	5.7415
TRA2A	9.40015	8.85211	7.57224	7.03872	6.3308	7.96945	7.52443	10.3485	10.5075
SKAP2	3.20799	9.16569	10.0683	9.47716	9.58258	6.64451	3.18866	5.57946	6.3319
TCAIM	6.94107	6.85085	8.89831	8.0213	8.98777	7.21974	5.16188	6.36466	5.63163
POM121	6.1502	5.65365	5.6842	5.79542	5.20653	5.57826	7.07021	6.35041	8.8411
SLFN5	9.31372	10.0186	6.37471	7.79702	6.72281	8.40514	6.80919	10.135	8.80942
FUS	6.6541	6.10799	4.60303	4.58472	4.58133	5.29908	8.59014	6.7503	10.0347
COG1	4.44879	3.99855	3.93627	4.18778	3.97013	3.86895	6.8118	3.97987	7.80619
DOK3	4.84829	4.85174	10.0335	9.4826	8.75548	4.9616	3.66869	5.22874	3.60342
HOOK1	7.92307	5.22056	3.45171	3.5289	3.75113	7.77158	5.03109	7.75978	3.88578
ATP1B3	6.1653	4.64355	5.5173	5.74915	6.68582	4.4563	11.6431	4.41543	9.0788
ABR	6.45031	8.52695	10.157	9.81537	9.81944	7.5628	6.88513	7.65713	8.22806
STAM2	4.85861	5.60669	6.89106	7.65664	7.63201	5.85762	9.63737	5.16579	8.54872
PLEKHB2	10.0777	10.1389	11.6591	11.5997	11.9506	9.21287	9.33083	9.24459	8.25237
SPTSSA	4.23088	7.98567	8.85616	7.89227	9.25283	7.59005	5.37963	5.277	5.98311
XYLT1	8.45198	9.16832	8.22555	5.96407	10.0655	6.75628	3.91135	7.95432	7.38537
RASSF5	8.60054	7.33931	6.81025	8.55375	4.45924	6.6313	10.9663	6.14731	9.68202
TSR3	3.80827	3.83523	4.20018	4.26566	4.13739	4.56442	6.3488	4.60336	6.21651
RORA-AS1	4.48169	3.93115	3.64189	3.91298	3.75599	4.30472	7.02108	4.6598	9.17432
RAPGEF6	9.53467	8.3769	7.3257	5.04815	7.26588	6.98784	8.91941	9.17547	8.23672
ACE	5.0283	4.5451	9.27469	6.37453	8.35743	5.43568	5.64	5.21888	5.21175
SNRK	10.6658	11.4504	8.54884	8.4963	8.4748	9.19093	8.68268	11.5787	11.2281
PSD3	4.88072	4.53405	6.31268	6.47619	7.32517	4.47981	3.97166	4.21158	3.46468
SREK1	5.87628	5.42185	5.91305	4.02093	4.54604	5.08208	4.95784	7.87217	7.21702
SLC17A5	6.23681	5.80628	9.80211	9.59288	9.05294	5.67861	6.12635	5.73394	6.67467
CYTH3	6.58507	6.01362	6.23936	6.6772	6.11387	6.27116	7.13649	6.25723	6.34669
TNFRSF9	4.27208	4.33932	4.01497	4.63957	5.78159	5.70234	12.0385	3.85624	4.22797
PTPN1	4.59117	4.55522	4.94001	5.63567	5.09342	4.97886	8.06761	4.71316	6.62189
TIA1	5.73323	7.09547	6.12945	6.5704	6.08715	6.24887	7.7424	6.3466	8.30047
MDM4	8.70543	6.34376	7.19348	5.34113	5.09446	6.07695	4.30703	7.50196	7.65367
YIPF5	8.75181	8.94876	8.83392	8.80759	8.95567	6.83299	10.3763	6.19585	8.20828
SEMA3C	3.38122	3.96217	10.243	8.82824	10.4823	3.13187	3.08136	3.25577	2.72687
LINC01949	2.76824	2.94663	2.73961	2.89283	2.62108	2.69886	4.41477	3.19644	5.07894
EXOC5	3.08951	2.88804	3.16445	3.03133	3.12864	3.04633	7.57332	2.89435	6.61214
NFYC	7.03408	7.39853	7.92489	7.50854	7.407	6.90394	9.01944	7.4344	9.48219
TNXB	5.99823	5.67809	6.17736	6.33591	6.21187	6.24571	7.74979	6.23526	7.46174
DESI2	4.37305	3.81833	3.87037	3.77671	3.59434	4.14103	8.58547	3.46283	6.84883
TRIB2	5.41136	7.16478	3.78641	4.39893	4.4445	6.26321	9.34788	6.23906	7.9832
WAC	5.39605	5.99225	3.81135	3.83562	3.97094	3.36975	5.08101	4.34748	6.40473
DCAF1	6.29589	5.64618	6.20459	6.21835	5.66649	6.22653	8.79392	6.08454	7.35762
RPL14	9.40409	6.34203	7.21289	6.34273	6.4755	9.63615	12.8678	8.856	13.1117
CD96	9.54644	9.89769	4.10231	4.85354	4.35392	7.66891	8.52183	9.50771	8.77554
ARSD	5.42095	5.81515	7.26401	6.22438	6.43062	5.34912	5.71692	5.26823	5.45228
CLASP1	7.98841	9.64325	8.4941	7.69292	8.80453	8.07154	5.61891	8.5201	7.95196
RHOH	10.0953	7.28894	3.90718	5.34532	3.9446	6.95208	8.1412	11.1189	6.90192
GATAD2A	4.81445	4.51163	4.75784	5.13207	4.89572	5.06067	7.32875	4.83469	6.7897
TSC22D1	6.36275	6.34963	5.38136	4.1379	4.55788	4.54514	3.49165	6.11013	5.52375
SLC30A1	4.8305	7.12869	6.96472	9.20985	7.74133	5.17062	6.96575	4.61762	6.22982
ABCF2	7.26602	6.46272	6.14275	6.2365	6.51663	7.54971	7.94567	7.06126	6.58907
COMT	6.64775	7.75322	10.1674	9.14699	9.22354	8.15997	6.42451	6.74223	6.51761
KIR3DL2	4.94176	9.42667	4.70625	5.20338	4.35942	4.72156	4.88089	5.12125	7.4738
TAOK1	5.35804	5.09875	6.27567	6.71461	5.54731	4.83813	6.76449	4.86614	7.83844
TNS1	4.80592	4.11906	7.01694	7.42401	6.15907	5.04525	3.56534	4.78561	3.3488
AKNA	9.13421	10.7902	7.83649	6.88912	7.84177	8.19517	6.39297	9.53075	10.9523
RBM8A	7.55169	7.23249	7.66372	7.15942	7.4165	7.91262	9.70679	6.07899	7.42487
ME1	3.13529	3.36963	7.80747	6.70371	5.60198	3.24371	3.0179	2.77288	2.70569
RPL24	13.6708	13.5404	13.2309	11.8364	12.4606	12.284	13.5097	13.1528	13.3431
HIST2H2AA3	6.3007	9.35412	8.4285	10.1802	9.53246	7.60811	11.2927	8.51985	11.2087
HNRNPDL	11.5107	11.6742	10.6788	9.86378	10.1448	11.1209	11.4955	11.8359	11.5578
TIMM23	8.57637	8.45893	8.95125	8.70155	8.84497	9.59746	10.5823	7.85163	8.19746
CDC42SE2	11.9964	12.5802	10.3669	11.0017	10.6776	11.1122	11.8559	12.6154	12.3895
CYLD	10.4816	9.41941	7.78793	7.20172	7.19444	8.77433	8.27381	10.3403	8.96532
ATF7IP	4.90847	3.62471	3.5071	3.43235	3.05682	3.26874	3.28815	3.89748	3.27542
RUFY3	5.62133	6.58901	8.0258	7.02409	8.92151	5.38258	4.00018	7.77322	7.18541
PLXDC2	3.07936	4.53435	7.95871	8.95994	7.40439	2.94182	3.43132	3.03648	2.90729
PANK2	3.54898	3.59361	3.65266	3.84553	3.55433	3.65478	6.5979	3.6342	6.62295
TLK1	4.54619	4.72598	4.20819	4.09005	4.06065	4.11252	5.49464	4.34387	6.46442
FPR3	4.31807	3.86964	11.1542	8.84506	9.71256	4.2245	3.94235	4.20654	3.28306
IL22	2.77853	2.7845	2.64281	2.68729	2.78886	3.13286	7.78089	2.8505	2.92075
CSNK1A1	5.83005	4.90321	5.25207	5.68086	5.61948	6.08251	11.0879	5.66842	9.66257
KMT2D	3.33293	3.41949	3.27032	3.66785	3.53112	3.38621	6.55713	3.21512	8.45097
SRRM2	3.80412	4.14874	5.18072	4.11239	4.27548	3.90169	5.49293	4.07188	10.3919
CTNNB1	7.62449	7.066	5.44408	5.20398	9.53041	4.69961	8.92037	4.50431	9.0576
UBN2	4.42433	5.84738	4.11137	4.66032	4.18837	4.24041	6.14708	5.36765	7.46084
RGPD5	3.14823	3.23052	3.03769	3.05699	2.9468	3.06548	4.98276	3.15977	5.63418
NUCKS1	8.54354	9.22738	7.51922	7.34475	9.27336	8.53331	7.60779	7.69394	8.54156
NMNAT1	5.70465	5.73122	6.44217	5.96119	7.24839	5.54432	5.34393	5.2646	4.82754
PARP15	4.59001	7.27787	4.90636	4.2892	3.92489	5.20153	5.62342	5.98438	9.49451
HOMER3	4.81602	4.30529	7.58874	6.40198	7.43939	5.10862	4.59513	5.12135	4.23172
GCC2	10.3172	8.48667	8.54585	8.44136	8.9667	8.20572	5.01597	10.0807	8.23766
MAPK8IP3	6.06146	6.33902	6.85207	6.72285	5.74707	6.68801	6.9421	6.59953	7.50045
CRTAP	3.95826	5.84911	9.42275	6.67496	7.48369	4.87587	4.25321	4.25529	5.84022
OAZ1	12.0615	12.682	13.1671	13.3038	13.2543	11.253	10.8828	10.9482	9.88368
CEP95	4.33451	5.55914	3.78009	3.80293	3.90651	4.60251	6.78809	7.4252	8.20133
CAST	9.38237	11.3638	10.808	9.8282	10.0726	9.10185	7.51911	10.23	9.55668
LPAR1	4.21955	4.37456	5.73963	6.27309	6.30544	5.06899	5.8332	4.96726	4.62639
CD164	8.07761	8.16923	9.91155	10.7654	10.542	7.21263	10.0746	4.89117	8.47315
HECTD1	5.0579	7.63396	5.94502	5.83139	7.97288	6.68631	9.53328	6.74868	10.1689
ABCC3	5.03176	5.01712	8.98395	8.32018	9.54844	4.91427	4.87986	5.18546	3.99961
HELLS	4.78472	5.18833	3.83299	4.12699	4.54722	8.97295	4.05878	5.05884	5.38147
ATP6V1A	4.65501	6.49248	9.52828	11.4729	9.0417	5.08568	6.29298	4.17269	5.46408
CHST11	6.64125	8.04491	9.31339	8.92577	9.6098	6.849	8.53721	6.72692	8.51568
APMAP	9.04338	11.7058	10.7808	9.71848	10.7389	9.2952	10.8221	9.8645	11.8133
STOM	7.26508	10.6586	10.4008	11.5162	9.58147	7.24575	8.55952	6.26336	11.1655
PTGER3	5.02196	4.10257	4.17934	4.09908	4.13592	4.17567	3.47461	4.24837	3.17488
ARHGAP35	3.98064	4.32682	4.91946	4.74608	4.06998	4.51785	6.53562	4.45024	9.10708
SP3	5.15278	5.01657	5.19355	5.58476	5.08925	5.02559	6.93131	5.10978	6.31409
DUSP10	5.25585	9.24505	7.95125	8.78218	8.60676	6.27109	9.77276	5.63677	7.37402
SRSF3	6.07201	7.67584	6.48974	6.41594	5.30688	8.16611	7.78091	9.464	10.5046
USF2	8.12134	8.94692	9.37115	9.22494	8.68156	8.6539	7.09192	8.59229	8.01654
XIAP	8.03724	7.63526	7.94569	8.20817	7.66509	5.32599	5.35661	5.9141	5.98158
CUX1	3.81993	6.74886	4.02459	4.30542	4.95579	3.66059	3.7624	5.22224	6.91722
CFL1	12.975	13.6174	13.6788	14.1202	13.6406	12.2547	12.3118	12.9225	12.7967
WHAMMP2	4.64395	6.36062	4.52179	4.37745	4.34133	4.60104	6.77435	5.72714	7.06028
U2AF2	6.23623	4.91306	5.81877	6.21891	5.44074	6.70667	7.83375	6.51632	7.71936
MGAT2	8.81308	10.0846	9.84273	9.5318	10.8289	8.04437	9.12566	6.65363	6.64326
UBE2D3	11.2975	11.1538	10.7413	11.205	11.0923	10.4244	12.6037	10.3956	11.9139
SYT17	4.37458	4.1004	7.19473	4.13316	8.59905	4.14167	3.76573	4.03742	3.47384
CHDH	7.38519	6.44783	8.70606	6.53597	8.03788	6.3777	6.58045	6.62746	5.76701
SPIRE1	4.24668	5.2545	8.98636	8.28462	7.45266	4.52968	5.39848	4.25859	6.12917
RPL27A	10.7443	7.55024	8.32816	7.97817	7.76951	9.47458	13.5691	9.506	13.6366
ZBTB7A	5.24706	6.25379	5.38936	5.62118	5.47671	4.45708	6.2151	4.52299	6.99006
TNRC6B	6.9833	6.68985	6.30205	6.44807	4.73863	6.67885	4.6678	8.88979	8.45914
FAM110B	4.2857	3.95753	3.80818	4.0513	4.02478	4.09488	5.02579	4.09283	4.55901
ZBP1	3.80221	8.15677	3.704	4.88862	3.55117	3.7503	4.79676	4.46711	8.83867
OCRL	6.01019	5.34698	6.9388	6.61989	6.26183	5.33067	4.60885	5.35089	4.3032
CLN8	6.40099	5.3263	8.75254	7.15962	8.08132	5.22571	3.96453	5.37924	4.10834
ADAP2	6.39315	5.89081	9.86392	9.2264	9.17026	5.50525	4.54569	5.88154	4.46523
ASXL1	8.02532	7.02874	7.18685	6.87829	6.81273	7.91846	8.56931	8.61614	8.38918
SFPQ	6.74927	5.03212	4.62189	4.93164	4.84128	4.55241	11.6948	4.56448	10.5086
NCF4	4.46326	4.82755	9.13865	9.1748	7.05812	5.05846	6.208	4.475	5.61804
MYO1C	9.78595	8.05732	8.57347	8.45069	8.27559	7.63146	7.28509	8.66864	7.47038
VPS13B	7.15183	8.31566	6.62969	6.95835	6.23677	5.97929	7.52357	9.72349	9.51453
RAB5C	7.59179	8.25832	9.48712	9.28233	8.54781	6.41331	8.60714	6.62589	7.99034
CREBL2	7.43107	6.85027	10.1171	8.87039	10.1961	6.15164	7.85303	6.90238	6.67071
RAB5IF	10.2063	11.9324	11.6593	12.9809	12.855	10.4769	9.61029	9.69374	10.2543
CSNK2A1	8.95741	8.85689	9.37267	9.47595	9.88365	9.71317	9.69949	8.80876	8.37708
MIAT	6.40917	7.71693	6.2206	6.45532	5.63422	7.30094	7.58302	8.38246	11.8319
LATS2	4.43823	9.77425	9.49603	9.34226	9.1132	5.16352	4.33601	5.51578	8.75645
C16orf72	5.46068	5.67543	6.19863	6.63849	6.04146	7.33186	7.89674	6.50342	8.42331
STK4	10.7594	8.84942	5.36963	5.03788	6.79837	7.17556	7.08894	10.4211	9.10938
ENO1	5.49603	5.14926	5.52661	5.4663	4.57018	5.47813	8.39765	4.6152	6.43248
TNKS2	2.40865	2.62842	2.49543	2.54349	2.55024	2.46895	3.11143	2.59185	5.49727
ITFG1	7.32733	8.07592	10.2456	10.0124	10.8257	7.8447	6.88773	7.19054	7.85766
HECTD4	7.01824	7.76807	7.7413	6.88782	7.6904	7.5259	5.1651	8.53838	8.12924
RPS10	13.8746	13.6984	13.5384	12.595	13.1215	12.692	13.7652	13.7507	13.5083
TRAK1	5.34814	6.4473	7.4295	6.2369	7.37022	6.05508	5.18173	5.80877	7.06869
CPPED1	3.43521	5.5989	6.64218	6.41898	6.79336	4.18191	3.90212	4.06037	4.58266
TMEM131	8.56412	9.46414	9.87753	9.85166	10.4471	8.30275	6.05024	9.09613	8.38226
ALG13	5.70402	5.35653	5.34551	6.03848	5.81976	5.75167	6.54956	5.58274	7.78271
COX20	9.7847	9.22688	8.09721	7.99797	7.99554	8.60069	10.8615	9.36242	9.55493
JAK3	6.7134	5.70864	5.55084	6.25067	5.928	5.9365	6.9199	6.13836	9.08079
ZEB1	7.99376	11.8011	4.60911	6.04958	7.04095	6.73817	9.29193	7.71714	9.89553
TMCO3	3.8387	3.79647	4.19271	4.34877	4.12983	4.05145	5.3772	4.03247	4.95492
TACC1	5.73945	8.76091	7.06944	6.51846	8.22376	6.07893	8.31583	6.68555	8.75834
LGALS3	3.85429	3.76099	8.40203	5.28068	5.12782	3.84705	4.00331	3.84465	3.71059
IFNAR1	7.24115	6.71096	9.38693	8.66657	9.51777	7.15324	6.66094	6.37619	5.93575
HNRNPD	3.15142	3.15924	3.24731	3.83703	3.27523	4.01495	9.5267	3.28773	7.08169
ATP2A3	4.47632	5.13734	5.0048	5.49859	4.66922	5.11675	5.09655	4.83988	7.50985
BCL2L1	5.70486	8.12843	8.99676	8.59981	8.68909	8.8141	9.15906	7.34193	7.09925
SERPINA1	3.37839	4.92365	9.97481	10.9231	4.91728	3.60358	3.81121	4.17924	2.91405
SNX8	6.38472	5.65175	8.68622	7.81935	8.69937	7.01586	6.97868	5.99027	5.84526
FN1	5.16144	4.66315	10.5853	8.20332	14.1728	4.90436	4.06054	4.4256	3.54773
MAP3K2	4.37244	4.97696	6.37491	5.37656	5.44924	3.90283	8.39604	3.53969	8.02149
NENF	5.80776	6.29975	7.48257	7.05048	7.88715	7.27861	5.9193	6.87849	5.63164
RBBP6	4.72577	5.4503	5.221	5.37889	5.20046	5.30522	7.1658	5.29299	6.53885
CPT2	6.44158	6.15055	8.64023	8.32065	8.80944	7.13324	5.85294	7.00004	5.94051
CEP78	4.91362	8.12068	5.22881	4.92915	4.88891	6.37004	5.2247	6.01131	7.62578
RPL22	13.0778	12.8237	12.8673	11.9573	12.5629	12.3411	12.9147	13.2358	13.0453
GNB4	3.14028	3.56036	5.12657	5.83885	5.90065	3.41412	3.90874	3.08167	3.92835
MYCN	4.61102	5.591	4.75523	4.7755	4.50932	5.52592	4.52858	4.89582	3.9666
SLC7A6	6.80566	4.52072	4.97857	5.00432	5.73492	6.00225	8.41715	5.42443	7.08969
WNK1	7.13902	7.86749	6.59541	6.48416	8.05809	7.27887	10.9814	7.53598	10.6931
LINC00869	11.5873	9.75947	7.89093	7.89182	6.36004	8.25062	9.39989	11.8028	11.1159
RFFL	6.93748	6.18108	5.92063	6.33023	6.19808	6.32255	10.2168	6.54049	11.3385
HNRNPA3	10.6928	9.6996	8.68062	7.089	7.96651	8.65871	8.99386	9.70163	9.06886
NANS	7.941	7.67259	10.0551	9.81211	10.1664	9.10491	9.00886	6.8521	7.17284
VDR	4.0797	4.53439	8.07952	7.29553	9.27847	7.07946	6.45756	4.51473	4.14841
ARL17A	4.70261	4.8042	5.2242	4.63269	5.06272	5.79066	5.22729	5.0598	8.05109
TCF25	8.97903	9.57062	10.2181	9.74126	9.61099	8.87374	8.20683	9.05733	9.85444
SENP7	9.19859	7.99123	5.5435	4.94368	5.79613	6.86259	5.26777	8.32628	8.18749
TTC17	8.29539	8.22895	8.78784	7.59916	8.93052	7.95908	5.97022	9.3726	8.17602
CD300A	5.30393	11.8108	8.88766	8.55686	10.5013	6.79308	4.30657	7.4387	9.91461
PA2G4	8.61387	8.49321	8.79004	8.34189	8.25493	9.51015	11.2752	8.62116	9.27177
CASP2	5.67867	5.62955	5.29593	5.67268	5.85867	5.62741	6.4789	5.38804	6.57607
SCAF4	7.55888	7.3842	5.89778	5.21712	5.28054	5.95022	6.03883	8.57482	8.12447
PHF3	3.61332	3.56021	3.61004	3.09396	3.73674	3.66243	3.49553	3.53815	5.51716
PIP5K1A	5.80114	4.96233	5.37589	5.46111	4.734	4.92344	8.55586	4.62273	6.54015
FAM174B	3.99304	3.85979	3.76795	3.88869	4.03442	4.15788	7.18092	3.99761	4.42926
SLC5A3	10.1889	9.19128	11.1135	9.82793	12.9981	8.87515	8.53927	9.50811	7.24691
IL4	3.15268	3.46829	3.23389	3.41855	3.5241	4.52764	8.33753	3.25202	3.37732
RNF213	7.62542	8.90702	7.43653	9.10924	7.62443	6.87303	7.88894	7.88494	8.86275
ZNF107	7.42995	7.23893	5.56533	4.23325	5.83612	7.53427	4.88943	8.42081	7.66504
NFYA	5.91677	6.24486	6.52724	6.71575	6.39252	5.5426	9.66615	5.18719	7.83602
GART	2.96123	2.84908	2.91103	3.07776	2.65275	3.10345	8.10021	2.93113	5.20969
PHLDB2	3.50818	9.28322	3.01912	3.19515	3.48951	3.61522	3.45654	3.95016	6.57245
GNA11	6.32421	5.85234	7.0809	7.18656	6.71565	6.54166	6.26669	6.21353	5.57476
YES1	9.50223	9.36763	3.40056	4.09972	3.86497	5.9851	8.20141	6.22186	6.341
TBC1D22A	6.80937	8.53309	8.89396	8.69516	9.548	8.52386	5.03542	8.6057	7.63698
FBXO42	6.84242	7.39516	7.83861	7.63671	7.68604	7.95662	6.4898	7.28709	6.5305
NFE2L2	11.226	11.4508	11.3831	11.4156	11.6961	9.42614	9.16602	9.08128	8.10043
PHLDA1	4.7469	4.37747	4.95208	6.23374	6.95921	4.64811	10.517	4.19741	5.29575
TNRC6C	5.02895	4.8797	4.47528	4.88567	4.68691	5.10927	5.12483	5.04136	6.17646
HACD1	4.93513	6.02808	7.77536	6.24263	9.34134	5.61849	6.77916	4.89647	4.77457
CPEB4	4.09866	7.42875	7.4385	7.73737	8.81902	3.94934	7.60764	5.19898	8.24971
YTHDC1	2.98193	3.09672	2.87223	2.79112	2.9643	2.95608	4.78257	3.02235	4.9304
SCARB2	4.37958	5.40488	8.93645	10.3424	8.19988	3.87645	4.99522	4.44471	6.22183
FAM169A	7.73573	8.91541	3.43266	3.83201	4.17404	5.96615	5.6541	8.78481	6.07257
B2M	7.7375	9.43707	6.37537	6.48226	6.82345	7.83619	9.45351	9.1403	10.0984
SRD5A1	4.775	6.75907	5.83655	7.61589	8.31189	7.24335	3.46384	6.8098	4.06359
SASH1	4.97933	4.83061	7.63605	7.63995	6.79872	4.66098	5.40527	4.85471	4.80764
GSE1	6.22119	9.44401	8.18908	7.72747	7.68556	6.27436	4.15496	7.69913	8.47595
GSR	7.55625	9.34681	9.4165	9.55546	10.0043	7.74372	10.3596	6.94237	9.21207
ZFR	5.6898	7.73577	6.23061	7.0483	8.00805	6.58838	9.9468	6.30405	8.86204
BAZ1B	4.6759	4.57799	5.16888	5.34995	5.54017	5.42165	7.23574	5.24545	8.15543
CYP51A1	8.2809	9.17786	10.5758	9.49193	10.7502	8.72741	8.57059	5.63038	8.3417
RPL12	13.0732	12.9438	12.8384	11.5404	12.0802	12.6314	13.4891	13.5694	13.1672
SUPT3H	5.89105	6.64448	5.61503	5.47575	5.71083	6.65384	7.17818	7.27468	7.82888
RARRES1	4.58546	4.16146	6.27582	6.61659	7.6529	4.43424	4.68352	4.27219	4.13401
TRAF7	5.77172	5.71193	7.73367	7.10056	6.64122	6.50201	6.12491	6.09805	5.71172
CLIP1	5.91332	6.58967	7.44057	8.24892	7.42211	5.56499	4.65056	4.70468	5.87657
MSANTD3	5.26847	7.37289	8.48839	9.10234	10.1929	6.29778	4.35202	6.05989	6.98285
SP1	5.19545	4.67288	5.9544	5.92896	5.43478	4.79809	8.40917	4.47858	8.20411
NCOR2	4.5495	4.47168	5.72471	5.65748	5.28877	5.40059	6.07666	5.25153	6.49489
PON2	4.12752	6.40154	7.98521	5.90946	8.06946	4.36335	3.06883	4.20765	4.27963
RAPH1	5.69456	3.63331	8.23596	5.23903	9.15057	4.71197	5.1652	3.42127	4.28545
PDIA6	8.16396	9.81512	11.4059	10.745	10.53	9.95906	10.4654	8.24065	9.27241
TUBA1C	11.5724	11.3041	13.2003	13.3193	13.6136	12.5583	12.0554	10.1209	10.9115
NCKAP1L	8.60831	10.0803	9.90342	9.57398	9.98032	8.10251	5.46333	9.83131	9.24198
ARL8B	7.67671	7.64769	10.1835	10.4452	11.0672	7.54728	9.72225	6.7424	8.22614
B3GNT7	3.50459	10.5163	4.31757	4.82405	3.62366	3.60179	5.16173	3.70403	5.61544
PLAU	5.24754	4.60936	9.60101	7.7289	9.09965	5.56953	7.09046	5.14789	4.16104
SMAD3	8.64252	8.49303	5.17035	5.7496	5.36903	7.82016	7.7464	6.55305	10.7105
P4HB	9.5496	10.8941	12.0835	11.9737	12.1215	10.7397	9.05051	10.0272	8.87749
MAFB	4.57383	6.45055	13.6428	11.8546	11.8972	5.07621	4.4001	6.33155	3.93493
VMP1	9.22751	8.84304	11.1458	10.3446	10.5942	9.92455	10.9912	8.59806	8.83402
A2M	4.44052	4.53862	10.6032	13.0654	12.8552	4.53235	4.65004	4.6781	9.44484
ARAP2	4.06835	3.92347	3.50736	3.76457	3.59695	3.60455	8.65005	3.83187	8.51055
LATS1	3.61622	4.28965	3.33071	3.75117	3.47835	3.202	9.22524	3.32425	8.90741
SNX2	7.84629	8.73919	11.4371	9.90894	10.7088	7.97013	9.32149	8.04832	8.8754
VPS13A	7.09655	7.30195	6.01652	5.08836	5.84527	6.35089	3.25663	7.38097	6.75669
PPM1L	3.99559	5.87286	5.05246	3.9926	5.62409	3.90636	4.35555	3.77235	5.56512
FAM84B	8.52066	7.40808	3.49116	3.64309	3.63031	7.39585	7.86465	8.70176	6.7383
CRLS1	5.61619	5.4372	4.0326	4.39874	3.8089	4.31712	7.04279	5.56487	6.69764
CCR1	5.66124	6.78702	11.383	11.8132	10.4584	4.95483	3.21307	5.08129	3.40104
MOB1A	6.03707	9.24242	7.57996	8.79267	9.45758	6.47633	10.6145	7.16869	10.9896
KIF13A	3.75982	4.47802	4.74482	4.71739	4.60937	3.34102	3.36826	3.67743	3.18485
PACS2	4.92846	6.50084	7.44047	6.52561	6.99982	6.16714	5.15602	6.37969	6.07577
RGS16	7.68121	7.03598	5.4446	6.18252	5.37665	7.47396	11.8533	5.43675	6.33768
MAF	5.11947	9.32154	10.5702	9.84958	10.5474	7.83078	10.6752	4.82916	10.4555
RANBP1	5.18966	4.53296	4.5778	4.62962	5.03689	5.79894	10.3036	4.43259	8.03792
NAA16	9.6224	9.12105	8.37985	7.59693	8.2326	8.42906	5.27965	11.4688	7.66519
CCDC59	10.4472	11.0062	8.43552	7.89025	8.97259	8.97234	12.7939	9.36708	11.8077
NDFIP2	4.92579	4.53345	4.57417	4.81981	4.39423	4.97971	10.6349	4.57311	4.8412
ZDHHC20	9.77074	10.9608	9.96334	9.87316	10.001	8.87751	7.4965	9.09833	9.48098
RUFY1	7.30656	7.17485	9.25506	7.54443	8.52092	7.87647	6.90235	7.17465	6.71017
GBP2	11.4819	10.4522	6.92303	11.7084	8.64821	11.4709	12.0205	10.1675	10.4966
PSEN2	4.46043	6.20582	7.23733	8.4224	8.12537	5.65432	5.40509	4.96842	4.57995
FBXW7	7.44804	8.506	6.88768	6.54167	6.61388	7.08054	9.08658	8.14636	8.87335
ARPC4	7.80458	9.65752	8.53856	9.79533	9.54628	5.67063	11.4356	5.31615	10.5756
HELZ	5.18698	6.81206	5.13413	5.31305	5.68034	5.4209	7.33482	4.682	10.243
UBC	13.3896	14.1753	14.1842	14.5141	14.1647	12.6012	13.7975	13.4797	13.5699
SRSF11	8.75625	8.98975	7.28823	5.35823	6.8992	8.17263	6.95684	10.115	10.4079
LUC7L	7.42974	7.76271	7.76968	6.0999	7.50623	6.51579	8.50588	6.23419	9.78359
INAFM2	4.13771	6.85389	9.35115	8.06528	9.31676	6.09605	7.0403	4.7616	6.40134
MR1	4.66715	6.51684	8.0833	8.58633	7.885	6.28314	6.424	5.54472	6.16059
TPM4	7.14225	7.26767	7.17593	8.11988	8.79376	7.07336	12.6752	5.45456	11.6109
TMBIM6	10.2873	10.1936	11.7549	12.1859	11.9553	9.86699	12.3538	8.18989	10.8894
FABP3	4.0891	3.86743	8.18623	7.34009	9.18518	3.97548	4.50078	3.7943	4.96553
AK4	5.13406	5.33895	7.44763	9.58444	9.09026	7.37684	4.18498	4.5268	4.0165
UBIAD1	6.37461	6.61912	6.37876	6.25691	6.10506	7.02405	8.8993	6.51196	7.30072
GAB3	4.37569	4.14534	3.82392	4.00704	4.36687	4.17086	4.13654	4.08791	8.77945
PGLS	5.85809	5.82247	6.10788	5.32019	5.49029	6.35189	4.38774	7.17079	5.67458
SSU72	6.56197	5.32035	5.34744	5.67499	5.63167	6.01576	9.3633	5.55039	8.80686
RECK	9.21293	8.0097	7.09246	7.66747	6.38683	6.51214	8.64821	7.60558	10.3006
HECA	7.30612	7.28285	6.44412	6.35231	5.56436	6.08934	7.2466	10.3234	8.27505
RPS21	8.69657	8.42816	8.07547	7.34703	7.72857	10.0043	10.6738	10.8261	9.69989
THRA	5.35364	4.87848	5.45875	5.74982	5.3861	5.51885	6.04034	5.16695	6.38388
RAB5A	9.72552	10.5107	11.09	10.6144	11.398	9.98999	9.93163	10.3375	9.95077
UGP2	9.41593	11.0033	11.8458	10.9779	11.9513	10.0205	8.78647	10.5656	8.33849
IFT80	6.67992	7.87065	6.37906	4.53233	5.42536	7.73103	3.59524	8.83433	6.23788
GBP1	10.3939	9.62522	5.96133	13.6991	9.43126	10.0807	10.6274	9.11873	7.59529
SLC41A2	4.6763	4.38121	6.48989	7.8473	8.34813	5.29145	7.30349	3.70769	3.26342
LYRM2	7.62833	8.73326	8.17378	7.75647	8.52821	6.33986	8.11231	6.8873	6.95956
SIRT5	6.02585	5.99119	5.71202	5.65131	5.50349	6.09138	4.40842	6.40456	5.52093
FAM238B	5.37766	5.18856	5.41241	5.3271	4.97097	5.05516	6.3317	5.7454	7.1272
PRR29	11.0057	10.5272	7.21843	8.09903	7.79237	9.57551	9.80339	10.1007	8.62428
MRPL9	4.89493	4.1864	4.58997	4.59732	4.63714	5.52878	8.03816	4.89284	6.6593
MPZL1	5.8884	5.40533	8.03185	7.62687	7.79736	6.74817	5.0807	5.44161	5.27656
TUBA1B	11.954	11.8258	13.5013	13.6877	13.909	12.8793	12.5192	10.5357	11.6807
TM9SF3	3.58737	3.60183	4.03513	4.50913	3.50073	3.33128	8.54024	3.53791	8.30624
FAM214B	6.55832	6.8423	8.18389	8.52931	8.13396	7.26288	5.68718	7.09823	6.43178
ALDH3A2	5.40018	7.53735	9.51797	8.63197	9.06842	7.56748	5.01052	8.49509	7.03769
ARF1	8.45358	10.103	10.2252	10.7037	9.67591	8.39362	12.1577	7.34694	11.5795
TLK2	6.24824	5.60437	5.72811	5.3358	5.48967	5.50751	5.69821	6.6183	7.55647
XPO1	10.4324	10.7956	10.695	10.4382	11.2545	11.0414	8.74808	11.6914	9.53532
ATRX	3.4399	5.03258	3.68138	3.46688	4.36834	3.3816	7.42222	3.2607	7.84956
BPTF	9.09359	8.82126	8.25538	6.9264	8.59581	8.33878	4.60263	9.14509	8.61081
USP34	4.85405	4.98854	4.71341	5.37158	4.75115	4.60379	9.07252	5.30962	9.33626
SLC11A2	5.43175	4.3834	6.19217	5.58379	4.88506	3.94304	4.0727	5.28513	6.77668
TWF1	4.47748	4.24229	4.12047	4.61672	4.05275	4.03292	9.37696	3.98494	8.49571
GCAT	5.8012	5.23325	5.60958	6.03856	5.54917	7.44434	5.64936	6.00427	5.23244
PTBP1	4.34909	4.6168	5.20908	5.93244	4.78468	5.30343	7.05035	5.4248	5.84125
NLN	5.11635	4.72245	6.42771	5.15714	5.09413	6.06236	4.4281	5.52503	3.45871
TOR4A	3.71323	6.7371	7.71759	7.83899	7.99744	4.9966	5.32078	4.29814	4.99882
LRRC8B	3.47592	3.56828	3.50692	3.56749	3.52121	3.63399	9.85464	3.69772	7.14025
ANKRD10	7.36771	8.6907	8.62115	6.73236	7.45848	9.28752	9.16924	10.1637	9.9041
AZIN1	4.57351	5.14409	5.22263	6.02358	5.33858	6.74532	10.4052	6.00842	9.26921
SSR1	7.33995	8.28139	8.79607	7.22595	7.96514	8.37518	4.72384	9.2927	7.47297
NEK6	4.82816	6.67828	10.4183	10.7683	9.85337	7.05965	5.77902	5.02576	6.20247
HIP1R	8.65774	7.67406	5.26706	5.97355	6.18733	7.03897	5.83137	7.91593	8.59466
DCAF7	6.65152	5.90988	6.23974	5.88287	5.88849	5.87561	5.14839	6.57073	4.89803
ARHGAP31	4.99224	5.53866	8.47849	7.94381	7.17367	4.89572	5.68527	5.24341	6.30978
RPL3	13.4337	13.3483	13.0737	11.2854	11.9094	12.6595	13.5821	13.3957	12.783
FARP1	4.70364	4.57273	9.55747	5.13985	8.66649	4.69465	6.20469	4.64256	5.00211
XIST	5.02653	5.65453	4.74783	4.66902	5.59038	4.7946	4.72225	5.20619	12.6973
HBP1	5.35407	6.42594	3.93029	4.0426	4.51543	4.19835	6.0257	7.50208	8.30972
NOL6	7.49593	6.4988	7.20638	6.82127	6.02984	7.58115	9.11645	7.07842	7.14997
TUG1	9.72188	10.162	10.0143	9.69869	8.90306	9.0345	9.40371	10.7162	10.0913
CDK13	9.02706	8.81856	8.34792	8.01594	8.61116	7.81429	7.08062	9.21017	7.98096
USP42	4.61857	4.08012	3.6742	3.77281	3.53475	3.94397	6.54507	4.10096	7.17289
YTHDF3	10.876	10.6558	10.738	9.57593	10.4395	9.17182	7.85647	9.67412	8.41013
MGC12916	4.595	4.82607	4.7961	5.04664	4.86054	4.95531	6.63669	4.77948	5.23898
NETO2	3.68376	3.44304	7.43668	6.46586	8.48894	4.95468	9.49008	3.006	2.84885
PGGHG	4.78167	4.70814	5.1352	5.264	5.18764	5.33467	9.14081	5.41528	7.25349
DST	4.86376	4.0651	2.90018	2.92594	3.2013	2.88098	3.43394	3.37367	3.53221
TMC8	6.29642	8.04155	6.46737	5.95834	6.74507	6.13598	5.37606	6.73376	7.52179
HIVEP2	9.60719	6.2069	5.06768	6.33307	5.78169	7.09268	7.52515	7.71504	6.28901
ZFC3H1	4.6595	5.12083	5.0743	5.37686	5.01792	5.22404	9.52046	5.06968	6.89477
CCDC65	3.53056	6.26267	3.34935	3.40069	3.20764	3.70132	4.10709	6.03612	6.55808
RHOA	10.3422	11.2833	11.699	11.9494	11.1217	8.47336	12.7487	7.17354	12.0639
TMEM38B	6.82831	6.06765	8.48504	9.73902	9.13477	6.31366	7.54003	6.06713	5.49711
MYL12A	11.1846	11.7804	10.875	11.3555	11.7981	10.4765	8.98656	11.2666	10.3527
AFDN	2.99673	3.29241	3.64947	3.78833	3.29966	3.58116	6.03834	3.58136	4.84752
MDFIC	5.83574	6.37233	7.62415	7.42163	9.00923	6.31388	10.5451	5.64001	7.9549
TSPOAP1-AS1	8.21158	9.21223	5.26532	5.29163	6.06424	7.47375	5.46837	9.84434	8.51346
CTNS	5.20693	5.92325	9.51521	9.63552	9.36253	7.05134	6.89853	6.13475	5.58458
INPP5F	5.05764	4.69655	4.73825	5.17098	5.89965	5.18939	7.87576	4.25688	4.04538
PAWR	4.12305	5.65501	3.99873	3.28334	3.69365	7.1785	3.37064	5.16352	2.95087
ATG7	6.17272	5.85536	8.79875	9.74584	8.03548	6.86257	6.35115	6.14235	5.8116
GDE1	7.08905	8.99298	9.70703	8.35867	9.78248	7.13387	8.33601	7.34787	8.80208
PER1	5.24047	6.36685	5.65797	5.79697	5.51216	5.63382	6.85222	6.13236	8.81905
SBNO1	5.83815	5.02484	4.56456	4.27613	4.12426	4.24262	4.25359	5.32838	6.00116
TPT1	14.408	14.3688	14.2031	13.7788	14.112	13.0614	14.0809	14.1939	14.3051
AGTRAP	5.42601	6.61108	4.7143	5.03756	5.16394	5.1855	3.89505	6.0427	5.56883
FOXO1	4.03983	3.82635	3.77843	3.98083	3.88596	3.79084	9.1878	3.93064	6.42628
USP7	9.68541	9.56811	9.57382	9.73499	9.46585	9.61324	10.6539	9.82549	10.7196
ENGASE	8.97948	8.1693	8.56584	8.39439	7.80204	8.32148	6.37354	8.96043	8.4582
SLC37A4	5.87712	5.50321	6.73236	6.43988	5.6686	6.87822	5.03904	6.06412	4.79817
MCM4	5.87127	7.09948	6.26131	5.99824	6.15621	9.37527	6.65608	5.59919	7.03767
POLR2J4	6.12143	6.19414	5.82064	5.97989	5.93073	5.33704	8.30869	5.52986	11.3612
PRKAR1A	11.841	12.1429	11.8642	11.9528	12.3718	10.3415	10.609	10.6674	9.76798
HGSNAT	3.9364	3.81131	3.45131	3.50171	3.9194	3.49514	5.50803	3.65821	7.63729
DIS3L2	5.79308	4.95642	4.71701	4.36151	4.32942	5.27949	4.49444	7.82821	5.74317
ATP2A2	7.92755	7.90445	10.7157	9.11055	9.65053	8.31217	7.45131	8.67427	8.52389
NUDT16	3.9863	4.94012	7.39901	5.13206	7.64985	4.23388	3.60373	4.98156	4.44882
EIF1	13.83	13.925	13.5356	13.6469	13.6785	12.3455	13.2467	13.4316	13.1811
SAR1B	8.29918	7.65714	8.99162	9.00925	9.91255	8.06019	8.70423	5.52839	6.18093
PPP2R5C	7.86808	10.2461	8.16102	8.28493	8.62858	8.01517	9.15806	8.06261	11.12
ST14	6.34132	5.65046	10.2481	9.97707	9.83328	6.4342	7.13112	6.39145	6.6463
P2RX7	3.79068	7.6096	10.3395	11.289	7.32813	7.09135	4.07415	7.40358	6.89963
SEPT7P2	5.57106	6.31128	5.63088	5.23135	5.52479	6.55696	6.25901	5.83036	7.64261
MAT2A	12.055	9.89297	11.6759	9.96041	10.4981	10.3614	11.9954	10.0858	9.76927
NUP50	9.36819	9.10292	7.40133	6.79034	8.46896	7.46488	7.12034	8.3896	6.16781
NECTIN2	5.27529	4.53596	6.60427	7.77704	6.13694	4.99713	5.62376	4.61388	4.12423
PDK1	6.24895	5.90308	6.30871	6.53448	5.4233	7.12167	9.90069	7.18044	8.57231
ELP2	5.0501	4.55716	4.79157	5.06788	4.42331	5.10523	7.71	4.83521	7.4529
RTN3	7.11078	9.4005	10.2519	8.94115	10.1717	8.44047	7.15765	8.72705	7.51304
RAPGEF1	7.09248	8.52722	9.2113	8.90821	9.09507	6.80508	7.14504	6.74709	8.05438
PTPRC	12.3104	12.5909	10.5556	11.743	10.6826	11.0853	9.93995	12.4238	11.7653
RSAD2	6.05375	6.00915	4.6157	11.9197	4.8524	7.6287	8.36356	5.57589	5.63253
YBX3	5.31255	4.93084	5.78302	6.17424	5.41399	6.65879	6.36179	6.32137	6.36552
ARMC8	4.6304	6.54513	5.0339	5.12861	5.32004	5.61903	8.71922	5.76194	8.57729
SDF4	7.16822	8.49038	8.74606	8.59236	8.85888	7.29897	7.82913	6.42725	5.95216
SKP1	12.6514	12.7351	12.4148	12.2456	13.0967	11.7315	11.2296	12.6432	11.2218
STX11	5.20918	8.45313	7.41269	10.2335	8.20416	5.82796	8.01809	4.5757	6.16827
MBP	8.21811	10.5198	9.02608	8.50121	8.39799	7.2859	7.52889	8.09457	8.10291
GLIPR1	9.96234	10.3492	10.6026	10.4548	10.5305	6.48042	11.9316	9.20088	10.1943
BRI3	8.25733	8.60643	12.3043	11.86	12.2403	8.30547	8.8577	8.72101	7.94687
TXNIP	12.3256	12.9274	12.6077	11.6458	10.5354	10.3225	8.23213	13.5653	12.9036
ANTXR2	5.8452	5.5519	5.89785	6.81983	6.10526	5.57431	10.8553	5.73787	6.68925
BLVRA	4.48498	4.2822	5.60008	5.85378	6.07572	4.31736	5.99262	4.48706	6.41173
HMBOX1	8.51277	8.55704	8.79368	7.90613	8.21417	8.44268	6.26619	9.6275	8.60905
CRK	7.58578	7.17411	9.00515	8.35853	9.05897	6.37927	6.59903	6.46675	5.69659
GLUL	4.82015	6.8055	11.361	11.5984	9.10867	6.94658	7.27945	5.03488	7.52282
KLF6	10.3167	11.8553	10.7183	10.7293	11.5388	8.98291	12.5579	9.1489	12.1061
KIAA0930	5.78146	6.62305	8.92935	8.58417	7.99941	6.00557	4.92057	5.85311	5.01042
SVIP	8.23505	7.39805	4.74877	4.96021	5.31175	7.32479	7.7664	7.10044	7.68627
CNOT9	3.25086	3.35961	3.91616	3.95913	3.76803	4.11634	5.6489	4.02385	5.33251
ZNF589	7.27291	6.92999	9.90372	6.90071	7.96531	7.96122	4.71233	7.41032	6.66301
ZFYVE21	3.82304	4.4015	7.03085	6.07487	6.99648	4.05795	4.56383	3.42313	4.5411
CDC14B	6.47447	5.46777	4.59914	5.01465	4.78043	4.76935	3.8305	6.29167	5.50718
RNF144B	5.72878	5.51663	6.21632	6.8302	6.13427	5.14724	6.6637	5.19298	6.1848
SIPA1L2	4.11685	4.66877	7.69451	6.96232	8.18296	4.2028	5.85642	4.08349	5.22215
RALB	6.82691	7.85841	10.0798	11.3526	9.92823	9.6611	5.55751	7.91778	6.30451
TSC22D2	5.32811	5.54916	4.07534	4.18803	5.01842	3.55951	8.45809	3.88225	6.7314
TGOLN2	7.39698	7.16078	8.23739	9.00955	8.37796	6.49554	7.97606	6.84863	8.36496
SMAD5	4.60165	7.70746	7.09315	4.6544	6.41727	5.11289	3.98178	5.7693	7.08709
OSTM1	7.68426	9.22184	9.54422	9.83778	9.83249	6.62167	7.89445	8.16414	7.82647
SLC12A6	6.06571	5.54007	6.51415	8.00513	6.52975	5.33771	10.3973	6.22992	8.36378
TPT1-AS1	5.94954	5.71042	5.99594	5.84504	5.26247	5.92022	8.5991	6.37598	8.15504
SMAD4	7.44813	5.52567	6.21729	4.44177	4.29236	4.56587	3.54725	5.32916	5.03614
PLBD2	5.55589	6.38565	9.66748	8.63512	9.9503	6.05684	5.11834	6.55009	7.38237
CHAF1A	4.90378	5.69581	5.75143	6.07028	5.46651	7.30487	6.39516	5.35309	6.49457
ARPC5L	9.42945	11.096	9.44842	9.96716	9.74763	10.3234	10.2805	9.27708	10.8229
TMEM30A	6.16232	6.41297	9.60493	10.0166	9.29197	5.98127	7.4692	4.96865	6.9357
2019-09-09	4.05586	6.47267	5.42214	5.90877	5.57873	5.51096	7.43365	5.87105	9.17331
GABARAPL1	5.70245	8.00226	8.00549	7.60565	7.95128	6.04767	9.31459	6.04866	10.0941
GPATCH4	6.22422	4.64652	4.59423	4.76553	4.31986	5.29274	8.69257	4.69806	6.76208
NOP53	10.8256	10.5052	9.93838	7.82314	8.49247	10.356	10.4324	11.3307	9.91637
INSR	4.9908	4.87421	6.75996	5.48114	6.37007	5.61889	5.13391	5.1174	4.53718
TRIQK	3.37489	4.68749	7.48349	5.16974	5.80723	5.972	3.35236	3.93471	3.03647
SULT1C2	3.3827	3.50721	9.29301	7.72055	8.46866	3.4848	3.33781	3.36449	2.86083
ABCA2	5.23921	4.68201	5.14173	5.5141	4.93644	5.41251	6.64012	5.32902	6.66341
SPCS3	10.8956	11.0956	10.9582	9.98402	10.4336	9.84366	11.1395	10.8699	11.8245
ITSN1	6.69264	6.1463	7.51917	6.65691	7.58856	6.53617	5.37183	6.46906	4.37326
KIAA2026	5.0743	4.42277	4.536	4.72682	4.84814	4.4826	6.35571	4.84511	6.5453
ZBED3	4.90787	5.76631	7.64072	6.26883	7.23732	5.86184	4.55571	6.49539	3.96096
IL10RB-DT	3.98351	3.97624	7.66993	7.67748	8.18018	4.33678	8.13365	4.31765	7.50478
CALHM2	5.16592	8.16541	9.74669	8.55799	7.59161	6.4386	3.98902	6.24553	6.43063
PNISR	9.98869	10.0692	8.54749	7.5938	8.26944	8.91526	8.90484	10.4543	9.6997
PDE8A	7.94336	7.05212	8.44145	8.26534	9.35328	5.90977	6.05232	7.09527	4.9436
BNC2	5.06275	6.05793	4.11233	4.09485	4.1373	4.28586	3.59662	4.19984	3.46106
LITAF	3.35081	3.68171	3.75007	3.85941	4.2669	3.01475	3.56332	3.25783	3.47187
HNRNPA1	8.67166	7.49195	7.06986	4.78172	5.87475	7.80672	7.01755	7.59746	8.5262
FEZ2	5.66934	8.30415	9.20901	8.69347	9.31303	6.42411	7.59098	7.50991	6.81436
HTATIP2	8.20624	8.97229	10.5362	10.5338	11.7991	9.20236	9.73504	9.00827	7.50211
C1orf21	5.20797	9.28597	4.57791	5.89044	5.26303	5.06769	4.70948	5.23416	7.81986
HDLBP	8.53222	8.21639	10.6597	10.1275	10.5939	9.31404	7.63659	8.78452	7.36582
DTL	3.17641	5.31454	3.23962	3.74318	3.32661	9.36832	3.38662	3.27524	3.74094
APOC1	5.77344	5.45539	13.3698	12.3155	11.513	6.07965	6.33259	5.91169	5.40508
GPSM3	8.94943	9.28519	9.15648	9.2429	7.80229	6.59276	6.2779	7.32233	9.29006
2019-03-08	7.30861	9.16748	8.09301	7.36742	8.16797	7.65808	6.05095	9.67902	8.68049
BCAS4	6.49321	6.27982	6.03643	6.30225	5.71515	7.40811	5.87015	7.27088	6.59625
IGSF6	3.82377	3.50351	8.32756	8.19816	7.644	3.60055	3.5607	3.49947	4.71998
NACA	13.5646	13.4651	13.2531	12.3338	12.7907	12.5239	13.7867	13.6928	13.7382
HNRNPL	8.55959	10.046	8.27723	8.34028	9.87528	8.36923	10.9963	8.41827	11.041
B3GNT5	5.37191	4.84248	5.70126	5.91488	5.83962	4.97659	8.50027	4.81931	4.67882
F11R	8.20556	9.72031	11.2785	10.2941	11.9941	8.48695	8.60177	9.23351	10.573
SYNE1	3.57296	7.72847	3.54703	3.52886	3.83027	3.43918	3.49499	3.54565	6.46602
HBB	6.97968	5.95161	5.68293	6.15351	5.64808	5.68608	5.12892	5.83794	4.89008
MPHOSPH9	6.89719	8.04229	6.33998	5.06234	6.48697	7.88391	4.83562	7.0055	7.30764
EIF5B	7.24668	4.23486	3.8293	3.29925	5.17892	4.7872	8.17359	4.0811	7.18769
HSP90B1	9.76062	10.6606	10.1015	9.78302	10.1702	8.08332	10.5432	9.19616	10.3117
SLC24A1	4.33578	4.33099	5.09206	4.78677	4.90708	4.82045	5.82308	4.66267	6.69907
TBL1X	7.89535	7.45233	6.40628	6.72642	6.1539	6.43646	9.26774	6.95439	6.86003
TAF4B	9.32089	5.14738	5.97345	4.46273	5.34353	8.47244	7.92452	8.60246	5.05934
TRAF3IP3	6.61587	6.63103	3.22406	3.74775	4.26961	6.2093	3.73692	8.63734	7.60798
UROD	7.75682	8.58593	10.5702	9.20802	10.5287	9.65827	7.37633	9.0907	8.76239
PLD1	3.6148	4.40201	6.12745	4.74573	4.90619	3.18144	3.3166	3.30556	3.86406
CACNG8	4.37391	3.9663	4.63293	4.82965	4.30893	4.60475	6.6547	4.52085	5.49701
EMP1	4.25596	4.49882	9.27058	10.5191	7.07323	4.82427	6.35042	4.44602	3.80703
ARL15	3.03331	4.31585	5.31919	4.8553	6.5145	3.2842	3.33389	3.18518	6.27394
KRR1	8.3094	9.07824	6.87575	6.71636	6.85775	7.27438	10.1637	7.27232	8.70635
PPIF	6.99771	7.64028	9.80082	10.2757	9.99358	9.31755	11.6572	6.84945	8.07392
PPIL2	7.04558	7.25452	7.34404	7.17024	7.11173	7.18164	6.31873	7.32489	8.0346
LINC00623	10.5589	11.7612	8.66366	8.85003	8.95113	9.98011	9.81611	11.7109	12.1912
ZBTB20	8.09087	8.00596	6.52788	3.80709	5.38884	4.46289	6.529	9.56731	7.34518
DDX28	5.81392	5.46023	5.63953	5.60629	5.43492	5.92355	8.9448	5.74448	6.35143
ANKRD11	4.36474	4.16218	4.69548	4.91371	4.59064	4.97376	7.54228	4.67788	6.69398
CELA1	6.1748	5.40279	5.31613	5.46426	4.78721	5.7057	4.8684	6.58077	3.92676
NCR3	5.79286	9.38303	5.09258	5.61154	5.14095	6.62853	5.46355	6.65669	7.15137
BAX	5.80857	8.05973	8.19266	6.81853	8.52206	6.17521	7.64356	4.67622	7.16494
LYZ	4.05262	6.32303	11.6326	12.5076	12.2308	3.71059	3.66153	5.93692	3.38248
MCM7	8.12185	8.35307	7.72408	6.71421	6.94647	11.0219	7.49194	9.04625	8.2958
EDRF1	8.44727	7.54709	7.89998	6.41922	7.74455	8.2187	4.19407	8.40076	6.35845
ZC3H7B	3.56194	3.7404	3.85742	4.02897	3.53151	3.83042	4.94215	3.74992	5.00514
IL1RN	5.45305	4.86127	7.76135	11.0084	9.7734	6.57543	6.45294	5.99529	4.61835
SMAD1	3.27955	4.49509	6.69862	5.06881	7.10302	4.86932	2.99265	2.97928	2.60362
TLE4	5.62044	7.86788	6.17093	6.39669	6.46684	6.24699	9.14651	6.94022	9.6577
AGPAT2	5.28438	5.9882	7.88513	7.49091	7.34824	6.51197	7.86594	6.49781	7.52522
ANKHD1	7.54055	6.20585	6.24415	4.13173	5.20754	5.02539	4.54528	7.96246	6.71615
HAVCR2	5.00564	6.13611	7.20974	6.25897	6.18166	4.63643	4.90792	4.75147	3.88002
CCND2	12.1367	11.7022	6.2165	10.184	8.64956	10.8247	11.1201	10.5396	10.656
TBC1D5	6.11627	8.8857	8.42753	8.49092	8.69662	7.34787	4.00266	8.01269	8.96182
SOAT1	6.15985	6.78734	8.9375	8.14732	9.71903	6.42117	8.97973	5.82264	8.17403
CAMSAP2	5.00391	4.56987	6.15949	5.97684	6.03935	4.86915	8.02494	4.78822	3.90462
CHD6	7.13858	6.91991	6.42317	5.23194	6.72514	6.47413	3.61336	7.42119	6.8103
ZNF483	2.97557	3.26243	2.87128	3.01943	3.10168	2.98403	5.56348	3.09431	5.91727
RPL13	14.1729	13.7969	13.6075	12.1971	13.1404	12.5947	13.6835	13.833	13.4509
ATM	3.30502	2.90756	2.85548	2.81985	2.81275	2.94778	4.5548	3.37567	6.01785
TECPR1	6.37598	7.28009	6.41234	6.37561	6.78618	5.09041	4.81301	6.56814	6.7621
AP1S1	6.48254	6.59308	7.7456	7.83876	8.90386	7.28912	5.46372	6.54802	5.44348
RHOB	3.61574	3.84885	4.50384	4.77049	4.50319	4.17769	6.88218	4.0732	4.25394
TMBIM4	11.0773	11.1038	12.0265	11.5913	12.1515	10.0255	9.84313	10.674	10.111
GKAP1	6.92288	7.13364	4.62913	3.98884	4.50487	4.8139	6.20876	7.01688	6.56807
TRIM65	4.8594	4.1882	4.34275	4.47867	4.73778	4.5286	6.04763	4.25746	6.53568
DNAJC5B	6.08248	5.14189	7.01363	6.45833	7.44927	5.25871	4.50161	5.34859	4.26229
NLRP1	7.27129	6.14213	5.41046	5.724	5.23348	4.89851	3.83614	5.46953	4.98853
PRDM1	7.035	7.82777	6.92497	8.56453	7.32109	7.54062	10.2807	7.23422	9.64443
SRP72	6.90404	8.29632	8.13645	7.58141	7.94808	7.73926	11.484	6.6676	9.84405
SORL1	7.48433	7.88018	5.53402	5.77082	5.39764	6.29109	5.26619	9.57675	8.15361
IQGAP1	4.56495	9.59257	9.73559	9.12783	9.842	8.19455	9.5254	7.20568	9.32462
TCP11L2	4.69791	4.48344	4.00915	4.21539	4.20569	4.31437	4.65504	4.36967	5.59002
PIGF	8.12397	9.72535	10.7474	11.2571	11.0888	7.18127	8.90871	7.48259	9.14858
BCLAF1	8.05009	10.2001	8.10199	8.60235	9.0028	8.8446	11.1092	8.59366	11.233
MRPL57	9.03654	8.70143	8.18804	7.80704	8.1295	8.45747	8.97276	9.16807	8.43903
SNX24	3.81269	4.87884	8.28444	6.0247	6.7911	4.19993	3.90414	4.11494	5.07076
TMEM70	9.01135	9.53499	10.656	10.4665	10.5546	9.3421	9.9933	8.2072	7.42174
ARHGAP26	4.17248	4.87726	6.5254	4.61453	4.90463	4.24334	4.10305	4.64846	5.33559
PHTF1	5.48995	5.93699	6.38024	6.2097	7.03647	5.20017	4.36999	5.03102	4.55854
SRC	4.21704	4.08662	5.28959	6.52918	4.84978	5.0203	6.42355	4.80533	5.67626
THBD	3.79279	4.51045	6.23934	4.1128	9.33808	3.54247	4.0529	3.62229	3.64195
FAM76B	10.0588	6.34674	5.24449	5.08826	5.52331	5.15957	11.1254	5.02775	11.1136
ZNF827	5.83604	5.23682	3.85277	3.96898	4.02928	5.23113	5.26394	5.22503	5.51469
STX3	3.3246	3.94537	6.7381	6.65631	6.5073	3.58754	6.89281	3.51024	4.87078
ATF7IP2	7.46905	8.54126	6.37181	6.16136	6.31614	7.04643	6.19662	10.182	8.65073
CHTOP	7.40685	7.0072	6.75866	6.82358	6.86535	7.50516	9.00792	6.14554	8.19866
ZNF831	4.84348	6.58012	3.10872	3.2631	3.39946	4.2976	4.72596	5.7069	7.32257
DOCK8	5.6731	5.46736	5.35919	5.92275	5.82886	5.82121	3.97305	5.96131	5.97062
CLTC	2.87358	3.21798	2.70538	2.76119	2.73095	2.84968	3.65406	2.82332	4.95849
RPS27A	3.78116	3.99752	3.92201	3.81401	3.79688	4.1213	6.57837	3.76701	5.5497
PRCP	3.34501	3.46961	4.17857	3.97767	3.95625	3.72068	5.90524	3.52172	5.18136
ACSL3	7.20883	8.50306	9.94371	7.50269	9.7928	7.54066	6.12277	8.23253	6.69048
MAVS	5.71425	6.71582	6.72241	5.05868	6.93825	5.88125	3.80882	6.63374	6.08155
FAR2	4.97892	5.30103	8.42944	8.62626	11.1042	6.76916	6.61257	4.10448	6.46347
FGD3	10.1656	10.4929	8.64195	8.37738	7.54778	9.43317	7.51312	11.4107	9.52606
MPP6	4.53589	3.02588	2.76096	2.56661	2.65594	4.00333	6.54565	3.17408	5.57573
ATP1B1	5.62929	7.2267	8.50134	11.2882	11.4439	7.63802	10.9176	5.19599	5.82098
PRKAG2	6.40219	7.46089	7.74681	7.54316	8.76571	6.1197	7.16195	6.75183	6.83082
PPP3R1	7.27383	7.72415	7.03987	6.63038	8.52341	6.37887	9.03689	4.36535	8.75667
SRGAP2	4.2361	4.64048	4.45952	5.35618	4.5829	4.60932	4.11406	5.07109	6.93927
HNRNPC	10.5683	10.4952	9.9189	9.97743	10.303	9.21508	10.0624	7.97147	9.72154
STX7	5.70109	7.22926	9.66088	8.14268	8.71563	6.41319	5.99041	6.29412	6.24463
ZNF362	7.47833	8.95673	8.57498	8.15415	7.73759	8.17448	5.11128	9.08058	8.54769
DHRS4-AS1	6.02108	7.15714	6.77453	5.4998	6.55048	7.23945	4.22254	7.10178	4.41963
RRBP1	4.61823	5.06259	6.52305	7.04742	5.96943	5.01627	5.79631	4.81655	5.66545
SYNCRIP	8.63722	7.93828	9.22228	9.31178	10.0177	9.68879	11.6962	7.51678	10.0278
GLIPR2	5.554	9.79968	9.48443	9.92319	10.1805	7.26138	6.29062	8.07609	9.03195
GTF3C1	7.72862	10.1193	8.06176	8.2561	8.47298	7.6889	5.80311	8.04938	7.75791
SRSF4	8.65346	6.67459	5.6765	6.24437	4.88072	4.12442	5.74805	4.70638	8.65014
RIT1	6.12282	8.24741	9.47816	10.192	10.4586	7.48045	10.7314	5.61695	9.35633
FCER2	4.18538	4.35645	9.04636	5.64506	9.16052	5.1891	5.14207	4.80853	4.47973
CBARP	4.12554	4.54144	4.32826	4.73757	4.42735	6.6947	4.65042	5.19939	3.80243
MATR3	11.5833	11.4068	10.2428	9.93891	10.261	9.42478	10.9825	10.3606	10.8027
LMNA	6.17966	6.69478	9.25698	9.54661	8.52957	7.2925	9.67326	6.21993	6.53934
GPR137	6.58785	6.01488	6.79776	7.22046	6.6753	6.84487	4.88846	6.23664	4.60839
ANKRD36	3.1807	4.52422	2.89856	2.89398	2.9886	3.37227	4.57348	3.19644	5.84324
FCRL3	3.68641	5.90863	3.79923	4.04976	3.73746	4.20747	8.89846	3.84543	8.08328
NSUN6	6.64117	5.73243	5.43787	4.70725	4.23252	5.94889	6.70305	7.91323	7.63519
PPP6R2	6.52679	6.46984	7.26487	5.34669	5.5694	6.22055	6.77921	6.8624	9.51513
CCDC69	7.53425	10.3125	7.26999	6.3176	7.5748	6.32982	4.87563	7.5461	9.11504
TMED10	6.32317	5.65379	5.87741	5.00351	4.51508	4.93834	4.7993	6.85724	5.08075
CYB5A	3.05229	3.16283	3.25965	3.17758	4.10886	3.5202	3.36416	3.15784	3.0667
LAPTM5	12.7544	12.7448	13.3606	13.5752	13.2162	11.5237	9.76899	13.0333	12.1017
CACUL1	5.38778	5.27827	5.85204	6.49412	6.03393	5.59976	7.84967	5.70573	6.80759
SPART	8.65958	8.42813	9.14433	9.47996	9.81615	7.23547	7.83614	7.86232	4.44406
GSK3B	8.15524	9.64373	9.62051	8.86507	9.60682	8.47709	6.21676	8.98582	8.40058
RPLP0	12.7299	12.2712	12.8741	11.0787	12.5512	12.7993	11.984	12.844	11.3255
MGA	7.72819	7.10437	7.05669	7.65942	6.51743	7.90374	9.25282	7.68095	9.23254
MVB12B	5.70872	5.77074	6.60165	6.64622	5.62751	6.17486	6.17809	6.46225	8.75246
CDK19	6.60144	7.93221	8.30464	7.78359	8.00505	6.15389	4.42457	6.89089	5.73319
CACNA1G	5.74618	6.03404	6.49329	6.91402	6.27386	6.48888	6.08921	6.42581	4.89524
ZNF682	5.70983	5.26939	3.93192	3.70984	3.64218	6.62839	4.3374	7.05629	6.85948
CHEK1	5.09845	5.73519	5.27962	4.79654	5.21614	5.87463	6.99666	6.23587	6.85663
EPC1	10.1343	11.1229	9.08201	8.84272	9.2792	8.72805	9.69083	11.3279	11.2124
METTL7A	3.70953	4.80523	3.74742	3.75783	3.17306	3.16833	3.87465	3.65685	5.21166
MAD2L1	3.52865	3.84954	3.25584	3.29802	3.42394	5.60042	3.05859	5.17441	3.25453
SCCPDH	4.9619	5.76465	7.48668	6.73376	8.11963	6.66441	4.73536	6.1561	5.27569
SAT1	11.4267	11.2248	12.6521	12.4718	13.0323	9.62138	11.6234	10.8971	11.4142
LSM14A	9.76374	11.0516	9.5431	7.72936	9.15259	10.0489	9.30352	11.5711	11.4273
MIB2	4.59509	4.64266	4.76635	5.0103	5.04321	5.02154	6.08883	4.89261	6.59947
MYLIP	5.57256	5.59709	5.75528	5.6731	5.72669	5.6917	9.65233	6.02176	9.51038
NCAPH2	6.17315	6.17343	6.21103	6.51785	6.30565	6.38054	7.9267	6.40102	7.44037
SOWAHC	4.55445	4.19189	8.11663	6.64571	9.24219	4.77672	5.05502	4.45319	3.72613
RAB27B	2.70822	4.49737	2.69794	2.77863	2.95417	2.97438	3.25136	2.92865	5.15452
TNRC6A	8.35818	7.64275	7.96681	6.6924	7.67608	7.94099	6.19843	9.31423	8.21184
LINC01061	6.52125	5.25342	4.40519	4.63662	4.01322	4.4929	4.92299	4.61668	7.55955
MEF2D	6.92927	7.69087	6.84464	6.62594	6.86556	6.78617	6.62776	7.54889	8.6928
TPP2	4.77731	6.0838	5.45139	5.26871	4.92768	4.84094	9.40749	5.20182	10.7725
TTC22	3.18802	3.7197	3.53288	3.6206	3.7183	3.52614	5.29106	3.60268	5.24458
DNAJC3	8.10087	10.4128	10.64	10.0623	10.8487	8.77187	8.89978	8.87564	8.37829
ZYG11B	6.53176	7.71715	9.34453	8.10611	9.85265	8.02704	3.93948	8.65671	7.03835
AGAP3	7.58941	6.41809	7.34811	7.59433	7.6168	6.69792	6.09941	6.78956	5.91099
LINC00342	7.05361	6.73023	5.91626	5.08346	5.27621	5.84903	5.31865	7.99298	10.1468
SOS2	5.3356	5.31661	5.36853	5.76303	5.42819	5.78622	6.75607	5.9698	6.98142
TBC1D12	4.73222	5.21426	9.2847	6.50596	7.69239	4.38147	3.97474	4.31822	3.35656
WDHD1	3.31688	3.50143	3.47425	3.13371	3.77048	5.93017	3.6554	3.2706	3.5352
CCT4	11.2723	10.475	11.3311	10.9003	11.1453	11.9073	11.0252	11.7402	8.69117
NF2	4.28123	4.67912	4.90225	5.20305	4.53262	5.94766	5.9999	4.95498	6.93494
ZBTB24	4.2591	7.03439	3.82923	3.77248	4.95239	4.97652	9.88063	6.87645	8.58104
MRTFB	3.64844	3.516	3.57534	3.80172	3.55534	3.55048	4.61238	3.72812	6.36393
HOOK3	6.17022	6.50602	5.74073	6.29479	7.22855	5.0097	4.87558	4.87248	5.28085
PAIP1	8.39792	8.56914	9.02468	8.39813	9.53995	8.18987	9.05502	7.44932	8.19274
PRKCB	6.0095	9.43095	5.97038	6.87569	5.99764	6.03133	4.58908	9.22229	8.30346
SNX9	9.82762	6.83379	8.99847	9.1185	8.42417	6.5194	11.2023	7.71938	5.91093
ELOVL5	9.16963	7.88965	6.63789	6.29865	6.31658	6.43183	6.63126	8.53915	8.37917
CCT8	10.972	10.7086	11.2167	10.6039	11.2184	11.5676	9.73022	11.2887	9.43337
KAT6A	10.8456	10.436	9.09263	8.80074	8.27299	8.80384	9.63955	10.3623	10.1615
COMMD5	5.72569	5.92602	6.01787	6.25781	5.95511	5.8551	6.81457	6.17528	6.48764
BRD7	5.14815	6.79672	4.57064	4.08731	4.58951	4.92138	6.06866	6.62177	7.93406
ZFP36L1	12.2031	10.8566	10.1097	8.76874	10.5375	8.67965	11.946	10.3441	10.6477
PIK3C2A	6.47122	7.59653	5.46453	4.26686	4.13489	4.48819	4.03529	8.01077	6.68755
RPS6	3.33981	3.29635	3.83152	3.78468	3.60903	4.01486	6.34269	3.71234	3.83519
F5	5.95263	4.92511	4.91629	5.51989	5.44037	6.3052	10.3503	5.37751	4.16472
RPS27L	10.2639	11.4157	12.2023	11.2768	12.5753	10.2583	10.9123	10.66	10.216
MAP2K7	6.90168	6.38096	6.03785	5.55567	4.95429	6.05671	6.16254	6.3019	7.56339
KLF3	5.32107	7.69572	6.1657	5.72543	5.72725	4.72399	8.38325	7.02026	9.16604
USP28	5.33547	7.14525	6.24503	5.63039	6.14339	6.18604	3.36893	5.21809	7.80034
FAM199X	8.39051	9.82177	7.97992	6.43206	7.50042	6.97394	5.87281	8.66573	7.52526
ZFHX3	3.04615	3.11805	3.21192	3.42295	3.14363	3.4423	4.46854	3.29784	3.69904
MGAT4A	9.95599	9.81665	10.6695	6.73527	8.23294	9.02418	4.39998	11.6071	9.14722
BTNL9	6.53719	5.45063	5.88082	6.3504	5.79033	5.78185	4.92337	5.81328	4.52301
LOC728743	3.54016	3.68647	4.36692	4.78563	4.51134	4.45584	6.27694	4.4144	4.91002
ELMO2	5.22781	6.48764	6.80111	7.71803	5.51546	5.33001	7.05899	5.10787	7.27988
PSD4	6.25617	7.48157	4.98385	5.55549	5.43085	6.67937	4.39716	7.57394	5.58839
CRIPT	6.9117	7.95263	5.90881	5.33417	5.08945	5.34862	5.08768	6.66855	6.62026
PMS2P5	7.69307	7.66876	4.56382	4.81741	3.89314	6.24672	6.89567	7.65038	5.83426
SLC16A3	4.84627	5.73215	8.77154	9.98054	8.35241	5.05095	6.15633	4.66626	5.76605
UHMK1	7.77278	9.81694	7.28671	8.295	8.30804	6.64138	11.0602	8.52619	10.9881
LUC7L3	8.56686	7.43617	6.95007	6.44481	6.53649	7.58013	6.89289	9.70115	9.53454
GIMAP6	9.46234	10.1577	3.9868	8.6462	4.26905	8.66554	4.62377	10.3473	7.41896
PABPC1	12.8362	12.7352	12.5105	11.5361	13.3515	12.1294	11.8534	13.0003	12.2092
DDX18	10.543	8.91789	8.53762	7.041	7.88494	9.31699	9.99786	9.48467	8.61504
ARF6	9.12725	10.2801	8.64963	9.0412	8.77325	8.30834	11.7486	7.54871	10.6274
MRPL30	5.74243	7.3877	7.08385	7.6025	7.25199	7.52015	10.7349	6.19796	10.1042
SFI1	7.64938	7.3154	6.89879	6.9536	6.87827	7.79863	7.37679	8.4849	8.12721
SFT2D3	2.92024	3.45766	3.65031	3.6676	3.60307	3.39138	6.15831	3.661	5.14726
KPNA5	9.2075	8.66905	6.58902	7.30725	6.63074	7.37916	6.49725	9.86904	7.10007
RPS3A	14.4525	14.4846	14.0864	12.7622	13.6672	13.3561	14.0861	14.326	14.1827
C5orf58	3.27844	3.20517	3.01371	3.05928	3.07046	3.24937	4.95502	3.11636	5.48615
SRSF8	8.57642	9.50374	7.15201	5.82403	7.54981	8.43311	9.31719	10.7548	10.4425
FLNA	8.03199	10.9101	10.6694	10.7161	9.64571	7.97601	8.28879	8.7732	9.81591
TTC3	9.38373	9.28768	8.85516	7.195	9.54213	7.73155	7.96252	9.55837	9.0769
MAPK1	5.79997	5.1837	4.97323	5.3249	4.84317	5.13049	10.8523	4.73739	10.603
AP3B1	7.73377	7.9346	9.72429	9.44936	9.15977	8.03631	4.25358	7.56019	6.28684
POLR3E	5.7387	4.98188	5.01894	5.13309	5.05521	4.8633	10.4646	4.90181	9.69785
CMIP	5.38018	5.53955	6.10092	6.26269	5.81445	5.88595	6.25573	6.0838	9.32005
RNF157	5.97848	5.45545	4.23577	4.59427	4.02011	7.18777	4.55282	8.46714	6.29746
NDST1	5.13327	4.71562	5.68549	6.38337	5.38186	5.83768	5.37855	5.47979	4.47477
KLF9	4.81845	4.43114	4.96586	5.22724	4.83021	5.42835	6.81893	5.36229	6.2309
ALDH3B1	6.16946	6.72185	8.55846	8.52212	7.41147	6.37934	6.18726	6.75424	5.76858
LRRC43	7.73534	6.52077	6.46786	6.96452	6.62106	6.40531	5.48357	6.5151	4.99472
KLHDC4	9.06116	8.38363	6.39483	5.76767	6.23356	7.21048	6.85706	8.36637	7.87487
CTBP1-DT	5.4963	5.31682	5.57095	6.16537	5.49157	5.99869	4.29048	5.80821	3.96101
PRKCQ-AS1	5.19917	4.50104	3.3523	3.33185	3.56658	5.04169	7.59869	6.18423	6.14037
ABHD6	4.54269	5.66373	8.32081	6.42893	9.46929	5.86061	6.11435	5.19432	5.45484
SGPL1	6.9032	7.97089	9.08968	6.85519	9.67591	7.2153	7.71792	7.70451	7.59872
AGMAT	5.61282	4.21088	4.34873	4.8779	4.41403	7.42848	5.46302	5.8606	5.16901
IL6R	3.88387	3.53273	5.0102	6.54133	4.26956	4.19062	7.95804	4.36339	4.27595
RBM39	11.6914	12.2788	10.9207	10.0479	10.6041	10.6176	11.0226	11.5065	12.0509
MAP4K5	3.96225	5.6541	4.09975	4.29232	6.16332	4.67884	8.83857	3.86825	7.15917
KCNQ5	3.9905	6.10293	3.17327	3.38595	3.13743	6.11337	3.37227	6.34836	4.05357
ATXN2L	5.50233	5.58733	5.10451	4.75361	4.46982	5.22717	8.20479	5.30371	7.54635
USP22	5.21376	3.97252	3.85892	3.73293	3.41298	4.26816	3.61362	4.12529	3.51967
NDE1	6.06634	5.34075	5.14493	5.45221	5.54921	5.57873	7.0364	5.54009	8.36381
TFPI	3.17846	3.16198	6.9466	3.14395	6.21503	3.27635	3.01218	3.06351	2.70453
GNAL	3.13162	4.71426	2.92198	2.95925	3.23484	2.93538	2.82818	2.86733	4.05567
VWA5A	6.11756	6.82093	8.10597	8.68182	8.22094	6.01627	3.90449	6.89976	4.14633
LPCAT3	5.15147	5.66637	7.40034	6.89715	7.35994	6.17513	7.13661	5.60056	6.09505
PDE4C	12.0219	10.9476	10.3152	10.2707	9.57823	9.93165	9.49044	11.5615	10.8275
ACAP2	8.95234	10.0569	9.62644	9.40861	9.65887	8.21682	6.13924	9.87244	8.92482
SRSF10	8.91344	8.81805	8.43198	8.1596	8.43437	8.34439	11.7062	8.15293	10.2929
USF3	7.49736	8.80635	7.10093	7.21136	7.59223	6.9876	4.88659	8.15925	8.04316
EHD4	7.09856	7.95157	9.77065	9.62813	10.2672	8.3064	9.81814	7.42172	7.7678
CCND3	10.2119	5.88062	5.70921	5.89458	5.29215	5.4748	4.5021	8.45816	8.47933
TUBB4B	9.383	9.68842	10.5618	10.791	10.7243	10.5939	10.466	7.14692	9.69988
GPD1	4.12222	4.08121	3.99926	4.06908	3.79509	3.96619	5.67666	4.04776	5.43534
PRKD2	7.02146	8.77435	6.01916	6.0991	6.0907	7.4485	6.22473	7.84304	8.79712
NIPA1	6.13079	6.891	7.39247	5.92456	7.9605	6.81339	10.8469	6.49667	7.27787
M6PR	10.0803	10.0786	11.7005	11.4612	11.5053	9.66168	8.69526	9.88594	8.50127
EFNB3	6.77902	5.96446	5.57553	6.31754	6.05891	6.13241	4.70224	6.11512	4.18204
CLCN7	6.9562	6.91575	8.63852	8.53881	8.00679	7.55905	7.23022	6.95407	6.50669
DTX2P1-UPK3BP1-PMS2P11	8.16807	7.83595	6.94281	6.82679	6.33601	7.64624	9.0564	7.60992	9.30894
PARVG	7.09516	8.2986	10.0118	9.68698	7.57953	8.23246	5.59054	9.18143	9.18251
SOX4	5.64611	9.6718	7.61063	7.45536	11.3743	8.45294	3.80434	5.42792	3.56542
MRAS	6.16215	5.76145	9.58162	10.4658	9.70396	5.75502	5.35256	5.8291	4.40367
EGFR	5.81226	5.35384	5.61932	5.88743	5.80775	5.91849	4.70249	5.60998	4.16497
KDM3B	8.52688	8.48079	8.274	8.0059	8.71716	7.05492	5.47298	8.21544	7.95684
YWHAZ	12.3663	12.5294	11.4215	12.1483	12.8013	10.2023	12.2933	10.9824	12.0746
UEVLD	7.5111	5.69185	5.36823	5.6669	5.82706	5.85064	3.71646	5.49252	4.51293
TOLLIP	5.87261	5.97422	7.25998	7.34303	6.98005	5.6306	7.94627	5.67337	5.97699
HLA-E	13.2647	13.8102	12.4787	13.8419	12.8491	12.2845	13.4965	13.3618	12.9133
CANX	10.8321	11.1103	12.3464	12.1093	12.0935	11.1882	11.7733	10.8046	11.4409
TOR1AIP1	6.56161	7.58457	7.40374	7.47704	7.0004	6.58902	9.75793	5.59339	7.40713
ZNF79	5.5184	5.74031	6.21072	5.84009	5.7791	5.86278	7.29657	5.29722	6.92397
RPL15	12.2593	12.3834	12.5896	10.7388	11.3214	11.8806	11.5721	13.3923	11.2312
SMIM14	4.2387	8.67286	6.91035	8.60142	7.94521	3.39123	3.56793	4.90453	4.81201
PAM	5.60023	9.71102	10.0143	9.3765	11.4125	8.85024	6.18575	7.45562	7.50856
PHF20	6.65243	8.62334	5.7267	5.4396	5.91032	6.08007	8.44758	6.58776	8.48803
NAPA	5.58162	5.3313	5.7238	5.85716	5.79023	5.66306	6.65357	5.70127	7.02392
TBC1D2B	4.35025	3.49383	3.68692	3.88182	3.62214	3.66938	7.2374	3.78417	8.45786
EZH1	5.56187	5.46244	5.57924	5.43783	5.43206	5.9319	8.48985	5.66748	8.81245
MYO5A	5.88507	7.47523	9.1933	7.6559	8.61981	5.15056	3.91076	7.64375	7.28717
FAM117B	5.33463	4.98815	5.11225	5.36126	5.09267	5.34303	7.5473	5.21774	6.83449
DDX54	6.66227	6.25974	7.10871	7.33056	6.99833	6.8027	8.01167	7.00923	7.46851
TNPO1	8.00641	9.25281	9.46768	9.77383	10.3792	9.06239	10.3684	9.79076	9.40718
PRRC2C	12.255	11.2211	11.0974	10.9161	10.9995	10.7773	9.70856	12.2302	11.9757
LAIR1	5.84854	7.52293	8.35496	8.10105	6.90251	6.01034	5.22958	6.55485	5.76428
SEMA4D	6.95004	7.42002	5.14931	5.58851	6.08111	6.51771	6.21335	8.79874	8.9496
ANAPC16	10.6758	10.457	8.84001	6.77614	8.71121	7.98282	6.86834	10.5237	8.95986
AKT3	5.27949	5.91098	4.34379	4.27606	4.55682	4.31635	8.27535	4.95156	9.11374
ARHGEF12	4.74506	3.92955	3.43588	3.50057	3.50895	3.64271	11.0707	3.48299	8.65389
ZNF252P	6.43699	6.18104	6.46464	5.69502	6.61382	5.95981	4.73251	6.60692	5.17125
PACSIN1	4.70062	6.31095	4.19143	4.45001	4.05899	4.50198	5.25489	4.59541	6.05046
ZNF548	5.54856	5.67133	4.5818	4.0132	3.79494	4.2633	6.87578	5.38302	8.17996
ZYX	7.01919	7.36218	9.93593	10.2558	7.78455	6.87751	7.89473	7.23483	7.89756
METTL26	7.31919	7.77129	7.87982	7.23109	7.48875	8.6906	7.6605	7.51322	8.87374
EP400	3.40396	4.56441	4.29964	4.07707	4.41716	3.84445	5.71481	4.12719	5.9851
MRPS18C	3.90887	3.35527	3.30482	3.41843	3.17935	3.39826	7.36471	3.54072	7.04872
PXK	6.25146	8.05541	7.75598	6.66211	7.0557	5.50818	8.99364	5.92173	6.7389
CHP1	4.75141	6.73047	6.16836	6.9917	7.23335	4.91479	10.5286	4.59768	9.86228
ATRN	6.49805	6.75097	8.42254	6.54487	7.91401	6.11863	4.76921	6.13473	6.08388
DTX3	3.70694	3.44488	3.60029	3.77575	3.41108	3.94476	4.81507	3.614	4.81167
STK10	7.12882	8.30916	7.10994	6.77476	6.76288	6.55711	5.22212	7.90178	8.16228
CALHM6	4.11782	3.82926	3.58956	7.04403	3.80531	4.39254	3.7379	3.46822	3.44111
TDP1	7.35091	6.5348	7.57985	6.90217	7.80268	9.45066	7.20821	7.55366	6.18107
NTRK3	7.81092	6.48769	6.17977	6.53878	6.02515	6.5598	5.71414	6.68382	4.96053
LARP4	5.70919	5.94907	6.81174	7.38343	6.71585	5.79727	9.35289	5.74197	7.11763
CAMK2N1	5.10439	4.57164	4.16083	4.36387	4.26221	4.37562	5.89345	4.44005	7.33339
TLX2	4.01702	4.23885	4.69058	4.9134	4.68966	4.57822	6.05204	4.62179	4.84808
CSTF3	7.24315	6.15498	6.17803	4.93682	5.42146	6.99245	8.36294	6.46006	7.68345
PLD6	5.20075	4.66305	4.7232	4.7844	4.85869	4.68819	9.94141	5.00478	5.96636
CENPV	7.41324	7.03409	5.23084	5.40051	8.40219	7.807	7.81089	6.17016	6.2663
MMP28	4.1121	3.09044	3.05835	3.15186	3.3373	3.24903	3.85492	6.78055	2.92861
PVT1	4.92216	4.68422	4.84585	5.07711	4.79831	4.70848	8.09547	4.77563	5.81764
UHRF1BP1L	3.72121	4.37184	4.03484	3.98776	4.17062	3.54102	7.60947	3.57966	5.86654
IRF5	5.41982	5.85207	9.81742	9.31464	9.0328	5.61238	5.10475	5.42686	4.7969
DERL1	7.45252	10.0423	8.92298	9.4124	9.01464	7.90496	11.4532	6.95251	9.94412
WIPI1	3.72985	7.67091	8.67866	8.89455	9.23855	5.63237	4.01899	4.54315	7.0698
CCDC71L	6.12162	7.20027	6.94639	7.8346	8.10757	7.00235	9.732	6.62797	6.92243
CHD9	3.42006	5.90648	6.44038	4.4517	5.30448	3.69088	5.93119	3.49163	6.93889
GNAQ	6.1192	8.14918	7.59183	6.57084	9.75823	5.65977	8.77985	5.83455	7.59902
KIR2DL4	6.68589	8.38435	4.89339	5.31388	5.17159	5.13799	5.08574	5.1176	5.50375
AGFG1	8.134	7.31829	8.73691	8.74143	9.48897	8.95731	7.8544	7.11412	6.41831
CD84	3.85111	4.40496	8.06532	10.2604	8.1195	4.05629	8.06316	5.59787	9.8952
GINS3	4.74012	5.57434	5.79678	5.72112	5.43527	7.58571	5.32666	5.23246	4.40536
HLA-DQB1	4.25035	6.68087	11.7538	12.2707	9.11778	6.18208	10.5646	5.16718	8.93214
SUGP2	6.50707	6.9912	7.29067	5.70581	6.75746	6.90901	5.89817	6.88347	7.24363
TARP	6.08345	10.9415	3.72556	5.94575	8.23	7.29542	4.06788	9.25529	11.243
MMP25-AS1	5.57492	4.80307	4.19999	4.2419	4.31134	4.59155	3.83437	4.78366	7.3474
RBM14	3.65622	4.01978	4.57308	4.87588	3.6406	4.29088	7.66645	3.65971	7.36799
FAM129B	6.22969	5.82441	8.81353	9.2548	8.53529	6.65258	5.95371	5.88171	5.15564
DLGAP4	5.31036	7.23884	6.6973	7.50421	7.53401	5.84831	7.50849	5.89124	7.97012
ARF3	7.35227	8.1569	9.50213	10.3824	9.84458	7.95688	6.59699	6.98423	7.21501
GTDC1	5.67828	6.23346	5.8308	5.22052	5.65705	5.37421	4.90385	6.63541	5.87221
C5orf56	6.94039	7.42254	5.58327	7.06845	5.88675	5.86795	4.99027	7.79424	8.2551
CIRBP	8.56506	10.0236	9.08406	8.7186	8.74016	9.15896	10.1647	10.7846	11.0586
BROX	4.96671	6.65969	4.73301	4.28724	4.7019	5.35135	7.99459	5.76105	8.55772
PPA2	7.73881	8.87053	9.59824	9.65807	10.1274	7.73307	8.69324	6.45545	7.17822
NADK	5.27847	4.75245	5.53184	6.03338	5.85133	5.66548	7.51605	5.5689	7.03071
SYNRG	5.83046	6.37384	5.75064	5.72902	5.11787	4.50537	4.74169	6.83518	5.93728
UBXN6	5.07935	6.08667	5.81662	7.16834	6.24162	5.29555	8.07088	5.14819	7.75852
DCLRE1B	4.93957	6.22159	7.64184	7.13218	8.08269	7.1906	4.51673	5.51112	4.47642
TNFRSF10B	9.36485	7.10198	10.0642	7.98086	9.6513	8.53321	10.0244	9.37679	9.29271
AGPAT3	8.01978	7.93881	9.43593	10.1305	9.47728	8.7005	8.694	8.12925	8.40912
ZFP90	8.15393	8.42928	7.49428	5.24	7.05424	7.91552	4.2893	8.85341	7.32244
MBNL2	4.96792	5.05573	5.43267	5.84904	5.2663	5.08798	6.41636	5.16421	8.15771
FNBP4	7.12546	4.77249	4.6605	3.87794	4.31872	4.15828	5.71464	5.08029	6.71552
LEF1-AS1	6.18965	3.2313	3.26077	3.23415	3.29732	5.25321	3.98309	5.92151	3.07546
HUWE1	4.68165	4.74418	4.87228	5.23503	4.842	5.03503	8.89925	4.93049	8.21683
RPS20	13.7059	13.1829	13.1741	12.5351	12.5459	11.6224	13.2118	12.916	13.1731
MSL1	9.30599	9.60951	9.42242	8.48401	9.533	9.341	6.63062	9.47184	9.35099
LRRC8C	8.63746	8.31919	6.28057	7.75462	7.55604	8.71349	11.5657	9.77236	9.95901
SRGAP1	5.29574	4.35655	6.8679	5.55991	6.39406	4.68405	3.74074	4.89452	3.38545
DEF6	9.952	9.55023	7.19403	6.66137	5.28413	8.75957	6.45743	9.58631	10.4582
NCS1	5.24254	4.69313	4.69752	5.08093	4.87475	4.79172	7.04708	4.95336	3.46633
PACSIN2	6.89168	6.4792	8.35301	8.69641	7.23221	6.05583	5.72947	5.78501	6.02506
TPI1	10.0512	10.9729	11.1172	11.7155	11.7449	11.949	9.62186	9.64401	8.8527
ASB1	4.81481	4.53245	4.8242	5.40413	4.72743	5.08298	8.29079	4.95732	6.23857
WNT6	4.29964	4.10283	4.71511	4.97328	4.4725	4.86412	5.36882	4.6693	4.56428
ITPRID2	3.15172	3.47798	3.92294	4.06556	3.93995	3.48444	7.9806	3.08684	6.80987
GNPTAB	4.55106	5.06882	4.83576	5.18279	5.01653	4.81752	7.61508	5.00306	7.1562
MYOF	4.75465	4.98276	9.13751	12.7609	10.3922	6.47964	3.48901	4.24672	3.11199
PDE7A	4.29219	3.75092	3.7849	4.00792	3.46697	4.00453	7.13276	4.03177	8.28555
PET117	6.50068	7.77658	7.66904	6.99346	7.30045	8.25874	9.65195	8.856	9.02598
GOLIM4	3.6743	8.63133	8.6263	7.55169	8.32307	6.9618	3.93383	3.75679	5.6228
RNMT	8.53171	7.6926	8.58557	7.43172	7.86143	8.68313	10.2368	8.52818	9.701
UBE2I	6.24836	5.88448	6.34686	6.32457	5.97843	6.2624	5.7229	6.31654	5.14163
ATN1	5.88025	6.49331	6.70413	7.2968	6.36893	6.88274	7.90002	6.86661	9.45905
S1PR5	3.97385	6.95878	3.97858	3.97223	4.321	3.95104	4.56849	4.17564	5.62885
CTDSPL2	6.87664	7.79535	5.66434	4.57539	5.54385	6.33148	6.01306	7.40244	8.99056
WTAP	8.21168	9.21949	8.41021	8.49716	9.52052	7.42379	11.1116	7.31103	10.3011
C6orf106	7.23681	8.70917	8.51038	8.71618	8.47509	8.24971	9.62131	8.29553	9.86821
MYBL1	3.43958	12.0165	3.0294	3.41542	3.22285	5.21106	3.4294	8.05575	10.3167
RSF1	9.43266	10.0672	6.85483	6.6111	8.36015	8.40064	8.97086	10.1528	9.20362
PATJ	5.80235	4.68317	4.52179	4.79755	5.11889	4.78694	4.07333	4.66746	3.7734
PPP5C	5.49732	6.14164	6.69962	6.62565	5.77343	6.35123	8.45416	5.62288	7.52269
GK5	3.66204	5.21333	3.36216	3.32102	3.8004	3.45146	3.86906	3.57397	7.02795
BMP2K	6.27571	6.11301	8.50571	7.58967	7.95234	6.73639	5.56158	6.86668	5.6786
PNPLA2	9.39346	8.80456	9.83743	10.5403	8.89927	10.7053	8.87095	9.77158	8.93484
RASEF	5.67249	4.06845	4.10491	4.11967	4.29871	4.04026	4.2119	4.13967	3.73163
DAPK3	5.30579	6.15551	6.46294	6.52269	6.42397	6.60485	7.41988	6.13256	6.69021
EIF4B	9.69847	10.2737	10.7253	9.30884	9.77154	9.7367	11.8943	10.6595	11.7375
SPAG9	9.10501	8.60398	9.86053	10.1895	10.7621	7.66267	9.12535	7.88706	7.71092
IL17RC	4.81347	4.8081	5.98233	6.07564	5.7159	5.31049	6.81529	5.22701	6.16864
WASL	5.43836	4.84073	5.07744	5.19928	5.09446	4.9759	6.90493	4.9749	6.52986
RNF6	9.33235	10.6969	9.82885	9.58693	10.4185	9.09687	8.00124	9.26598	8.12559
ATP6V0A1	7.39937	6.55622	10.302	10.0954	8.72951	7.15078	6.81681	7.3148	6.26941
MALSU1	10.1661	9.32274	9.29829	9.30051	10.1212	10.5125	10.154	10.9009	9.32463
FAM129A	5.16584	9.22902	7.80267	10.2765	9.38899	6.10907	11.3217	5.46408	10.114
PLSCR3	8.09754	7.38794	7.4065	7.60102	6.80201	8.61443	5.58639	8.72692	8.28075
ATP11B	5.32065	7.11281	5.04531	5.65874	6.22228	5.19614	6.5641	4.93274	8.0403
C8orf59	6.58381	7.17767	5.71076	4.88744	5.19686	5.63674	8.09453	6.15862	7.18429
DNAH1	4.06205	3.94229	4.35012	4.59418	4.78407	4.42167	5.44503	4.26654	6.47146
MINK1	6.56724	6.29144	6.88277	7.03094	6.50843	6.56352	6.34116	6.10953	7.88171
GLS	8.02833	6.25076	5.91288	5.74012	4.92954	5.13919	3.90184	6.74782	6.08692
ZMYM2	7.25441	6.18221	3.33532	3.58342	3.53088	4.06624	3.95677	8.12397	6.6309
RPL13A	13.6366	13.429	13.4825	12.1526	12.807	12.3232	12.8418	13.464	13.1988
LDLR	6.25302	6.39644	7.37556	7.22817	6.60665	6.33139	8.31563	5.65547	7.58074
UFM1	7.02183	6.52281	7.0426	7.29165	7.50127	5.8074	10.3097	5.60029	8.46507
TET2	4.36231	6.46821	4.55945	4.59143	4.92703	4.47684	10.0534	5.3792	7.45681
CAT	5.99816	8.28757	10.4313	9.33695	10.2038	7.48108	6.21714	7.31237	7.22745
SLC15A4	4.04484	3.90211	4.44943	4.68931	4.35808	4.48067	6.15637	4.50684	5.65034
LRIG2	3.07127	3.17667	3.21689	3.23347	3.07319	3.17014	3.71773	3.07367	4.98446
SRSF6	11.3863	10.9202	9.8987	7.82235	8.65414	9.71513	10.1435	11.2694	10.3403
PRPF38A	7.76181	8.45975	7.02051	6.2944	6.56006	7.98747	8.99091	7.9553	8.93509
SEMA4F	7.16457	6.89177	5.56885	6.16303	5.9997	6.78587	5.25068	7.17866	6.07053
MAN2C1	4.92865	5.82143	5.41747	5.49479	5.58121	5.31615	8.52323	6.04648	6.89041
ZNF445	7.18618	6.78859	6.62068	5.86794	6.155	7.39049	5.50073	7.0747	5.54758
RPL23	5.10828	5.55051	5.43586	4.93578	5.36365	7.62093	8.83938	6.78055	7.11324
N4BP2L2	10.8204	8.66345	9.23513	8.40361	8.05511	7.38101	6.32546	10.1803	9.67612
SLC11A1	6.14766	6.40159	7.84781	8.87523	6.90656	6.48308	8.16345	6.37935	8.0642
CDC42SE1	9.27463	9.26728	7.57623	8.5567	8.09181	8.06552	9.40798	9.22956	10.6154
RSL24D1	11.1815	10.7729	9.82888	8.46009	9.33361	9.39809	11.365	9.40486	9.29194
RIPK2	4.90665	6.47101	6.69207	7.57657	8.88851	5.04033	4.04392	5.32966	4.63196
TTL	7.29796	5.99664	6.08947	6.26814	6.52021	5.73052	5.30162	6.22145	5.60822
IRAK1	5.12691	5.28114	7.08073	6.88307	5.60597	4.99967	7.67849	4.84317	6.84157
BTG2	12.025	11.4803	9.23838	10.0322	7.925	9.24912	11.233	9.36319	10.4727
ARMH3	6.81611	7.26437	8.23097	7.72835	7.63364	7.38168	5.25458	7.8979	6.74859
NDUFAF8	4.45113	3.99749	4.44375	4.3796	4.47914	4.45146	7.03686	4.48668	6.14438
APOL6	7.82296	9.74623	7.06639	8.46659	7.09787	8.13764	9.04676	8.24891	10.1413
SLCO4C1	3.86222	3.94468	3.6709	3.45902	3.28391	3.08116	3.21387	3.1498	6.83853
NCR1	4.7106	7.44754	4.64973	5.06149	5.07466	4.81035	4.47258	5.03714	4.61484
RREB1	7.64575	6.32278	7.35281	6.59501	6.20773	6.08507	5.0051	7.61945	5.39416
PDCD2	7.367	7.61009	6.91953	5.88081	7.53111	8.05181	8.85378	7.46222	6.99391
CD36	3.27388	3.47253	9.91521	10.1896	8.70925	4.11942	3.3232	5.1338	3.20856
TUBGCP2	6.90892	7.75617	8.94816	8.25344	8.09786	7.97932	6.61312	8.09497	7.68545
CCDC186	7.88885	8.53094	6.71862	6.13027	7.58962	6.53793	4.56184	8.06708	7.03582
C21orf91	5.30592	7.38738	4.54734	6.03916	5.02315	6.37362	9.85779	6.94756	8.85662
AGAP2	3.21496	3.45037	3.84608	4.0367	3.59006	3.99686	5.82768	3.75541	5.48385
LOC100129034	4.88768	7.30905	9.79789	9.33869	8.83043	6.91449	7.06964	6.23221	7.74785
DENND1B	6.10117	7.93573	7.80754	7.7343	8.95972	5.92932	5.37352	6.52839	7.90766
LARP1	7.65984	6.09175	8.86587	7.6618	6.19612	7.08518	9.66187	6.3144	8.05411
TCF4	4.82931	7.36357	6.77351	5.40951	6.97307	4.97317	4.98007	4.59698	4.16262
EMSY	7.62187	7.08756	7.09423	5.97173	6.98413	7.51451	4.65522	7.21473	4.92821
YIPF6	5.7781	5.74695	7.03251	7.17175	7.90479	5.68719	7.89349	4.85263	5.31885
NUDT3	8.47234	9.5199	9.56266	8.07861	8.97701	8.03938	7.68025	9.7622	8.00592
RAMAC	8.84432	9.45636	9.05541	8.89838	9.92331	7.58321	9.11143	7.66278	8.04651
ITCH	5.74007	8.20985	4.20122	4.43719	7.43981	4.36728	6.34648	4.81079	6.99677
LINC00888	4.2847	7.15394	7.01883	5.89441	7.84752	5.60692	4.22293	5.50208	4.94788
SERP1	11.4887	10.9403	11.8812	11.0005	11.5129	10.5808	11.103	11.7914	10.2402
RNF145	11.1596	8.69565	10.6805	9.47592	10.799	9.97462	10.4108	10.2705	7.83184
RUNX3	9.50639	12.3733	6.97519	8.72667	8.24975	9.25847	10.2285	10.3088	11.9823
POU6F1	6.29909	4.52897	3.89612	3.99781	3.78833	4.6697	4.54389	6.89273	6.21268
RTN1	3.10364	3.28292	6.52615	7.36189	6.13056	3.3562	3.41872	4.24943	2.93735
CNOT4	4.39828	4.7767	4.72091	4.69649	4.5303	4.60282	7.02512	4.72805	7.47505
RDX	5.20897	7.24385	11.1841	9.78572	10.5106	9.20147	7.33707	6.46259	6.50594
NEAT1	5.71788	5.30038	7.84828	7.73516	5.53295	5.11581	5.428	5.12611	8.75182
ZNF219	4.85751	4.75511	5.24463	5.47866	4.84629	5.31649	7.22729	5.56755	6.50236
TRAM2	7.54796	8.95729	7.77886	6.74732	7.46275	6.78598	4.50031	7.94538	6.49917
ATP8A1	4.30692	4.79945	4.90802	4.56691	4.92035	4.6915	4.72563	4.63217	7.10127
GIMAP1	9.27855	8.98719	5.45215	6.35026	4.59502	7.65932	3.54903	9.73573	6.90294
CNST	8.19476	7.00397	7.16046	6.27506	6.94409	7.87461	6.65574	8.92137	6.40674
TUBB3	7.78514	8.44587	9.31288	9.44563	9.71899	9.43606	10.3655	6.5382	9.3496
FOSL2	6.71668	9.1967	7.48912	5.37259	7.63906	5.33069	10.9332	4.17633	10.7937
SRSF5	5.49184	6.25917	5.47855	4.77277	4.90629	4.50957	9.3579	4.6467	11.5301
PDPK1	5.50315	5.60745	4.92834	5.30157	5.08331	5.05804	7.19902	5.43702	6.66432
WWOX	6.53607	6.61079	6.43771	6.82826	6.57871	6.86107	4.61259	6.76784	5.39945
TMPRSS2	6.42978	5.76257	5.99351	6.11908	6.04728	6.36983	5.20241	6.141	4.82364
CNOT2	4.38511	4.11124	3.55914	3.71866	3.99607	3.88652	4.8199	3.86932	3.78499
ALG2	8.3526	9.20121	10.5145	9.62987	10.8731	9.08747	8.92975	8.24431	8.08233
BRD2	8.49555	9.26925	8.60022	8.38923	7.9756	6.89534	8.01075	7.42194	7.35723
ZFP36L2	11.5986	13.0622	11.9784	10.3292	10.6081	10.4656	9.55262	12.6569	12.6648
YTHDC2	4.48441	5.05129	4.86861	4.86244	4.87653	4.33713	7.97634	4.30361	8.04385
HNRNPUL2	9.25283	9.95495	9.33074	8.18493	9.06422	9.38576	7.1828	9.81446	8.87774
ZNF800	6.0348	5.39634	5.71104	6.2688	5.53923	6.25184	7.41089	6.21745	6.11114
PXN	7.37103	9.23101	8.55584	8.09592	7.80102	6.60772	6.3746	7.90803	8.27077
SPG11	5.21317	4.47817	5.02851	4.73022	4.14389	4.63591	3.64056	4.83467	3.46439
MS4A6A	3.53246	3.51374	10.0476	3.46492	7.06624	3.18094	3.24693	4.09019	3.11173
SULF2	3.71304	4.19285	7.49027	6.74336	9.20522	3.931	4.9329	4.22444	4.56369
PASK	10.4867	6.13298	5.43724	5.16123	5.78189	8.22071	6.83831	10.5285	7.67305
SH3GL1P2	4.58221	4.47723	4.80597	4.9693	4.96974	4.93395	6.45795	4.80801	5.93199
RAD18	5.26455	5.50052	5.45228	5.2749	5.52755	7.36207	4.77538	5.06841	4.0754
AUTS2	4.09629	4.96263	4.59498	4.83257	4.32111	4.40514	6.22683	4.99126	6.00908
HLA-C	13.7219	13.8782	13.3068	14.0063	13.7233	12.3841	12.8885	13.5582	13.3078
SRRT	4.54458	5.5	6.04758	6.01057	5.65488	5.77421	7.78461	5.22704	7.12225
TAF15	8.50265	7.7547	5.70242	4.99013	5.10014	5.61186	4.45274	7.24269	7.15808
MSRB3	2.88756	5.13568	2.68116	2.82627	2.76594	3.12252	3.11878	2.82743	2.60331
SEPSECS	6.00465	6.52329	7.1234	5.24819	7.05458	6.37916	3.27314	7.50321	6.67248
RPL4	13.5035	13.2442	13.2194	11.8436	12.5026	13.1219	13.5633	13.8579	13.0594
EXOSC6	9.26727	8.50037	7.67705	6.53155	7.76839	7.94192	9.12709	8.88652	9.93779
FRMD4A	3.62596	3.99338	7.65517	5.44691	5.27036	4.30789	5.80482	4.43578	5.46544
ANKRD22	3.72512	3.71178	3.68073	9.02861	3.66015	4.2176	3.7975	3.80949	3.27575
RGS12	3.79974	3.98767	6.13238	6.50453	4.88699	4.63031	4.39903	4.37767	3.86294
INHBC	9.08754	7.61095	7.0706	6.97558	7.24855	6.20994	11.206	4.95082	11.6499
RNF217	3.78788	3.73897	5.41446	5.808	5.79504	4.07129	3.51151	4.04141	2.80451
SCAND2P	5.03352	4.41765	4.95737	5.01917	5.02588	5.03732	6.55199	4.70148	7.06251
EVA1B	4.56937	5.87606	7.41983	6.87281	7.25927	5.90225	6.37495	5.60233	6.11728
RGS10	11.7597	8.08289	10.4761	9.58032	9.8931	9.58862	11.183	10.7801	9.48831
KLC1	4.90775	4.59962	5.66009	6.08877	6.31848	5.14246	7.36133	4.73551	6.74034
MYO1B	6.36774	5.41744	5.36995	6.93324	5.33167	7.12771	4.96706	5.33903	4.2773
KPNB1	9.68399	9.17261	9.48194	8.45139	9.38092	10.1512	7.45952	10.0781	7.0037
SFXN3	7.82713	8.12622	6.18648	4.44523	5.35983	5.65307	5.36929	8.05542	6.90236
ZNF160	3.57751	3.68496	4.12263	3.65243	3.55357	2.8832	4.56932	2.79663	5.93155
MYH7	4.63635	4.43007	4.71115	4.80341	4.98652	4.89697	6.46983	4.64903	5.80128
USP46	3.25754	5.91168	5.87455	5.04434	6.66811	4.28946	3.57355	3.26714	5.68104
BOLA2	9.56265	9.14816	9.46672	8.74032	9.10658	8.7928	11.289	8.20346	9.78492
ABI2	7.32034	8.23523	6.2403	6.08651	6.23716	8.04817	6.35263	9.74433	8.26024
LOC100996506	7.47003	7.01933	7.31277	7.86628	7.26053	7.05797	5.64284	7.54694	6.46448
MFSD12	5.85165	5.2888	8.82023	10.0388	11.2306	6.69719	6.32898	6.45029	7.47541
EEF2K	6.57347	6.96637	9.04688	8.78869	9.02744	8.30186	4.63361	7.40277	8.79489
LRRC28	5.90933	6.45986	7.2331	6.8564	6.85017	7.49853	4.86336	7.11222	6.17123
DNAJC1	9.51717	11.4573	9.80139	10.1988	9.49132	8.4071	10.7943	9.24545	9.93646
VAMP1	10.051	8.96759	7.07938	6.95978	6.61828	8.23462	7.89127	10.5244	9.55163
IER3IP1	9.26812	10.3664	10.5816	9.46641	10.4133	9.90353	8.6308	9.74355	7.96244
PRKCSH	8.9228	9.06712	10.1089	9.82573	8.93478	8.62512	7.48036	8.74198	9.74768
DIP2A	4.42004	6.52548	5.34132	4.75846	6.1359	5.192	6.39016	5.75795	8.21559
DDAH2	5.66812	7.78623	8.09419	6.93747	8.29676	6.38515	6.91912	5.98999	6.12068
UTP4	10.0297	8.50726	8.55649	7.89517	8.42826	10.2517	11.8951	9.5276	9.01375
IRAK3	3.77059	4.54866	7.3909	7.1591	6.25607	4.27429	4.99576	4.60071	3.95004
RPL31	10.2586	9.46484	8.45409	6.97811	7.21992	9.43908	9.33303	10.3875	9.66193
DCTN2	5.00663	4.89725	4.55057	4.66831	4.6948	4.75603	5.31938	4.75408	8.12622
KDELR1	5.71642	5.88417	7.9423	8.06661	7.24963	5.25606	7.45486	4.54099	7.67422
KLHL5	7.11451	6.90737	8.31847	8.29563	9.0601	7.17907	5.72915	5.86563	5.93517
GARS-DT	7.03502	6.62989	6.83234	6.78245	6.93512	6.03105	6.53011	6.76598	8.9309
WDR38	5.37066	5.06104	4.90927	5.2731	5.13319	5.27134	6.57756	5.29606	5.78273
CHD2	8.95227	8.35064	6.02278	4.02938	6.25555	7.5959	7.67703	9.3521	9.02453
C18orf21	2.87893	3.33872	2.93315	2.89468	2.7889	3.14678	4.32088	3.29544	6.3705
EIF1B	11.3723	11.0189	11.0548	10.7395	12.259	9.95414	9.65376	10.8876	9.58548
BMPR2	5.28214	6.72797	6.55242	6.34942	6.47196	5.40704	8.16035	6.19979	7.69894
NFKBIB	6.92355	7.34766	7.06458	7.56426	7.04628	7.11869	8.21362	6.47548	7.15319
PDLIM7	5.1849	4.70054	6.84008	6.02499	5.3525	5.34689	4.91647	5.02765	4.67037
ACOX1	4.48646	5.49517	8.08113	7.93551	8.94942	6.29984	6.52863	4.56458	6.19276
FAM208B	5.95106	4.55198	4.71982	4.51911	4.92008	4.70556	6.81096	4.64135	6.75241
AGO4	4.56841	5.71538	6.22192	5.64936	6.12719	4.16513	4.43578	4.87708	6.7523
RAB35	7.51968	8.23353	8.23166	8.02231	8.66588	8.24591	8.80879	7.69904	7.30399
GLS2	4.20452	3.48011	4.07755	3.85136	3.7455	4.3247	6.14415	4.37408	7.14689
ABHD11	7.12811	5.99653	6.36531	6.79028	6.35629	6.47531	5.21504	6.38816	4.86883
DPP9	6.38827	7.19952	8.2217	7.70213	8.0248	6.64511	6.99639	6.61415	7.71127
CR1	4.46736	4.66226	7.60911	6.058	8.39745	4.52637	4.29682	4.82416	3.06322
SUCLG2	7.55023	9.38561	8.85592	8.432	9.02624	9.21093	5.73988	10.0138	7.70219
TM2D3	10.5396	10.1577	9.88613	9.63714	10.1629	9.99739	11.9456	9.32289	9.67817
TXLNG	9.02653	7.18226	7.07267	5.82004	6.40655	7.698	8.47889	7.74917	7.32907
SUB1	8.78429	9.23111	6.99886	6.68932	6.91719	8.1153	9.00035	9.24812	9.43428
ZNF37BP	6.75775	6.63379	5.46887	4.33785	3.79985	6.45992	5.09872	7.53215	7.36475
MYO9B	6.56351	7.87232	8.79416	7.98973	8.40235	7.17255	5.86353	7.6178	7.51796
MCF2L	3.80515	3.78391	3.79186	3.92275	3.90792	3.9411	5.56536	3.98058	4.61599
LOC642852	6.78396	5.63073	6.58371	5.47535	7.07372	5.99173	4.39265	7.22297	4.92988
PSME3	6.99842	6.38571	8.05948	8.65155	8.03915	8.80075	11.238	5.68672	8.82422
SORBS3	5.01036	4.48577	6.71668	6.12615	5.10193	5.01323	5.97719	5.16989	6.15445
HSD17B12	9.44266	9.32922	11.472	11.2877	11.63	9.81089	8.52391	9.45749	7.50605
ABHD5	4.6056	5.93067	7.76553	7.50956	7.85719	5.70863	7.51833	4.44311	6.10218
OXR1	3.40485	3.48762	3.43803	3.28493	3.25963	3.44397	4.18097	3.30669	7.41649
CPXM2	5.70094	4.93269	4.97263	5.03607	5.29965	5.17647	4.06085	4.92299	3.62847
RBM25	9.23023	9.95873	8.23648	7.61874	8.59967	8.89124	11.4854	9.92731	11.5397
NUDC	8.87183	8.85808	8.81535	8.51954	8.863	10.1197	11.1314	8.84763	9.83204
U2AF1	7.80612	8.04318	7.00525	6.55954	5.33478	6.57124	7.70931	8.40719	9.63862
KCTD12	6.04545	5.28677	10.9764	10.7436	9.05967	7.07235	7.48246	7.34086	3.56261
SBF1	4.4378	4.42639	4.72829	5.1259	5.13871	4.87906	7.03442	4.85909	7.57145
TMEM107	3.47689	5.37843	4.71583	3.58708	5.04774	4.96021	9.38866	5.89354	7.67438
CHIC1	6.23661	7.73702	3.63808	3.81817	3.51912	6.19275	6.93208	8.44804	7.88462
GLRX	8.93917	10.6967	11.8465	12.6535	11.4384	9.81092	9.17698	10.5023	9.68296
PTMS	4.37495	4.8758	5.58063	5.75046	5.59216	5.67639	7.00296	5.91776	6.24676
PCNX1	4.25554	4.35232	4.00239	4.21595	3.91778	4.06271	4.11695	5.11777	6.30785
TNRC6C-AS1	8.99909	8.58619	7.74418	7.16958	7.69836	7.53558	7.46867	9.31478	9.51807
ATP5ME	10.1708	11.203	11.2605	10.591	10.8872	9.70382	11.4359	10.0324	11.954
FLT3LG	8.6644	7.19354	4.5018	5.40156	4.06401	8.30035	6.55904	9.55636	8.67745
LSM14B	4.03796	5.18132	4.66771	4.85691	5.38809	4.75571	6.91163	4.94406	7.75635
NFATC2IP	10.3121	9.52385	8.32305	7.67252	8.33425	8.8643	7.94511	10.1657	10.2137
SAR1A	5.81036	6.46846	6.17596	6.83825	7.05871	6.92624	10.3548	5.78554	9.98696
ARHGAP9	10.4409	11.6499	9.42292	8.45812	8.6295	9.53116	8.84618	10.7706	10.9391
BACH1	3.80645	4.88835	5.12327	5.74508	4.53806	4.16531	9.44001	3.95327	6.54715
NOL4L	5.35292	5.37777	4.98284	4.98601	5.48826	5.13113	5.46362	5.25851	8.26976
ATF6	7.72749	7.6459	8.80919	8.84308	8.70711	7.6985	8.60003	7.38437	7.45124
CRIPAK	6.25599	6.12868	7.53678	6.13468	5.9979	6.06609	5.93661	6.19002	6.48536
AKIRIN1	9.37979	9.59397	8.46724	8.51272	10.4923	8.00227	10.8911	8.32204	9.44069
PIK3R2	5.58848	5.36148	5.96917	5.9193	6.04495	5.89628	6.51311	5.83524	7.69545
PREX1	6.41962	10.7177	10.3343	8.95116	9.03761	7.63712	7.72871	8.58143	10.1139
BBX	5.63135	4.29824	3.5452	3.4274	3.06034	3.48445	3.37051	7.09684	5.42214
ALKBH7	3.42136	3.46627	3.88116	3.97881	3.70539	4.00444	5.64011	3.72714	4.28985
NUS1P3	6.47495	6.48782	6.59494	7.43687	6.87539	5.4409	8.96969	4.50845	7.18792
MED30	8.59456	10.132	7.36482	6.7501	7.25543	8.40429	9.82675	7.04791	7.74231
SUGT1	9.45349	10.2994	10.0478	9.37315	11.1075	10.1096	9.55458	9.98284	8.84253
IK	9.21785	10.2225	9.39712	8.99621	9.07264	10.2752	10.5881	10.788	10.9482
EIF3F	5.93369	6.7001	5.6764	3.33833	4.74601	5.81907	5.58692	8.08017	6.69693
DYNC1LI2	9.66124	9.15394	10.6586	9.12308	10.029	8.76332	8.22568	10.0682	10.3773
RBM5	5.69877	5.57086	4.89607	4.93894	3.8628	4.44329	5.54764	4.7132	8.52055
FBRSL1	7.85464	8.17061	7.89823	7.16859	8.28615	7.08827	7.97246	7.94555	10.2098
NUP54	4.71396	3.79701	2.87853	2.84592	3.00825	2.9479	3.50912	3.55506	5.50483
ACTR3	6.45069	6.39101	5.13268	5.79286	5.39117	5.16203	8.05924	5.1108	7.38987
NCK1	7.2956	8.43394	9.55344	9.84352	9.63446	7.98216	8.70516	7.96682	8.32193
GAS7	5.03712	6.25465	6.98689	7.22698	6.2557	5.55546	3.93819	4.9818	6.81648
PITPNA	7.93639	8.03009	9.80964	9.11391	9.89981	7.98994	7.87696	8.1003	7.77847
NDUFA10	4.8064	4.15967	4.09672	3.79289	3.89715	3.80774	5.19762	4.01081	5.67414
CENPU	4.41819	7.56262	6.26047	5.92541	5.65076	10.0064	3.98483	5.25935	6.08949
PSG9	5.89788	4.29001	4.01036	4.57786	3.95795	4.32417	3.1297	4.23149	2.93076
SPPL3	6.70418	6.39655	6.08057	6.02745	5.89289	6.06681	5.00466	7.72807	7.73534
MTPN	10.7735	11.6986	11.137	11.661	11.3947	10.2625	10.1682	9.97435	10.1229
RNPS1	11.3527	10.6731	10.0151	9.66259	9.35008	10.4098	11.3659	10.8376	10.9529
PAFAH1B2	5.64532	5.61319	6.24767	6.51129	7.03488	6.51015	9.36809	5.79059	8.3017
UBE2B	10.7486	10.6393	10.0188	9.38366	10.7413	8.96552	10.5795	9.14953	10.3307
GAK	9.41066	9.61705	9.78947	9.83463	10.0245	9.16138	7.3603	10.2314	9.48531
NT5E	4.15752	3.47663	3.40452	3.57992	3.63941	4.08182	6.23173	8.80679	4.4212
THAP11	8.07416	8.99213	8.08962	7.25655	8.41438	9.1854	9.14207	9.77456	9.62946
PARP8	8.04228	10.6462	9.18122	7.94118	8.88625	7.1058	8.06803	8.89685	10.8127
TTBK2	3.50742	4.3293	3.36148	3.73325	3.52634	3.43044	4.26955	3.7562	5.70293
GRB2	9.74805	10.174	10.9805	11.0032	10.8006	9.39812	9.11317	10.0586	9.67425
JAM3	6.81837	6.09272	5.51539	5.70296	5.40817	8.2803	6.87664	7.72941	7.60296
BBIP1	5.57171	5.45372	5.12547	5.32172	4.94114	5.54299	5.118	7.4068	7.56365
HAUS6	7.32942	7.36859	5.48879	4.60752	6.04716	5.90074	6.33939	5.6339	6.55939
ATG5	5.93247	6.61251	6.37792	4.43258	6.73155	5.84924	6.69366	7.55389	7.36855
ZMYND11	3.50435	3.96033	3.92625	4.00143	4.21136	4.38997	6.36053	3.90922	4.88032
MAGEE1	7.22415	7.6311	5.84267	6.37542	5.54948	6.87445	5.82558	7.48316	7.45092
RPS6KB1	9.47701	9.18517	8.1667	6.33956	8.06239	8.73644	8.10821	9.61212	8.73641
SP4	3.9839	4.7634	3.84633	4.52127	3.75373	4.76437	6.25736	4.36083	7.64092
SLC16A1	7.60175	6.86716	7.92916	8.73002	7.26396	7.01655	11.3464	5.54695	6.42774
NUDT16P1	5.43574	4.92922	7.54096	5.93831	8.26158	4.91881	4.43853	5.11587	3.98588
KIF5B	6.34276	7.15677	7.24877	8.22249	8.55958	6.60697	8.57769	5.95641	8.03974
SART3	4.11272	4.33333	3.44581	3.59359	3.56269	3.54759	6.41653	3.90218	6.77695
MCTP1	3.23567	3.25411	7.09076	7.31198	5.2567	3.33964	4.68068	2.93516	5.26466
FRYL	10.8311	9.51547	8.67445	8.50063	8.46926	8.39693	7.3071	9.30025	8.63373
RPRD1A	8.36816	7.118	6.49043	5.80088	5.55035	6.98389	5.8086	7.67639	8.29102
SH3BP2	6.8994	7.32076	6.14611	7.35987	6.16431	5.76031	5.69259	5.93541	9.09145
DAZAP2	12.2507	12.6855	12.2179	11.9903	11.6838	11.1299	11.453	12.6384	12.2559
FAM133B	5.61055	6.07736	3.9398	3.31563	3.20316	3.88703	5.238	6.45576	6.81704
SHMT2	8.72745	8.45218	9.60858	9.2431	8.80444	11.2551	12.0914	9.16971	9.7315
DPP8	8.58901	8.77126	8.64612	6.97285	8.06496	8.33348	6.62591	9.72199	8.91284
ANKRD36BP2	4.3421	2.90657	2.61975	2.54622	2.58326	6.30223	2.95665	5.8906	4.02397
BMP7	5.71486	5.26985	5.84641	5.82043	5.76917	6.54133	6.74256	6.12554	5.53487
BICD2	8.03238	8.90885	8.40053	7.95824	9.22477	7.34743	7.8547	7.84448	6.67251
BCAP29	5.87215	7.52541	8.26594	7.72129	8.0497	6.79561	6.3618	6.39443	6.49968
RSBN1	7.80222	9.00232	7.85567	7.09918	7.69525	8.53086	5.6408	10.0656	6.21041
SIKE1	5.18667	4.33815	3.63507	3.95219	4.0518	3.7616	7.05074	3.51275	6.18687
BASP1	5.60004	4.88119	4.91083	5.38778	4.91282	5.1386	8.76288	5.13455	5.67796
RBMX	11.2228	10.4324	10.2032	9.50504	9.54048	10.4995	11.7471	10.5705	10.8835
SMARCC1	9.30296	9.36838	8.64611	7.60004	8.77823	8.6238	7.64797	9.17585	8.80085
MCFD2	5.33607	6.77301	8.75435	7.95744	8.61563	6.05954	8.73	5.61778	7.0161
RPS7	13.6524	13.6473	13.2441	12.242	13.0226	12.6847	13.4828	13.8523	13.2769
MYDGF	7.88464	8.51066	10.2248	10.2918	10.3104	8.5547	8.93358	7.10281	7.20035
TPCN2	6.04545	5.7124	8.40823	8.78244	8.92544	6.47182	6.23062	6.29228	6.383
UTRN	8.25183	10.6668	8.73686	8.14041	8.31675	7.68972	4.85277	9.44235	11.7244
TRUB1	5.13268	5.38072	5.02011	5.3014	5.06821	5.67481	8.21215	5.29725	7.08647
UBE3A	7.78361	8.31118	8.34209	7.66899	8.28313	7.6752	9.82395	6.62716	9.05812
SELENOT	8.05711	8.47391	9.2699	7.68302	9.56185	7.81928	8.14651	6.88279	7.34097
USP36	4.4483	4.43412	4.13753	4.40498	4.23158	4.29776	6.20005	4.89992	7.37084
PAICS	10.0207	7.04325	8.8929	7.7718	7.67931	11.1467	10.4792	8.71984	6.72721
RPS17	14.0575	13.6976	13.683	12.4387	13.5174	12.8073	13.4909	13.8248	13.3223
SNRPE	11.7136	11.4291	10.5842	9.94294	10.288	11.5222	12.2477	11.196	11.0708
DBT	4.52958	5.27168	5.3649	3.80637	5.7505	5.27615	3.00229	5.3182	3.75188
COMMD10	2.75433	2.79727	3.3461	3.10528	2.97404	3.12105	5.70465	2.93985	5.47931
RNF130	6.23482	5.93489	7.3929	6.6793	6.92597	5.50934	5.1962	6.1599	4.60302
TNFSF8	6.42596	4.93747	4.43933	4.67593	4.2146	5.46538	8.69361	9.16747	8.21949
MAPKAPK2	7.98989	8.63746	8.02701	8.34753	8.41544	7.46748	9.56854	7.70034	9.31967
HERPUD2	8.91604	10.379	9.28505	8.60179	9.88378	6.13153	7.43591	8.42597	9.37072
GPD2	4.7431	5.42543	6.30227	7.971	7.81099	4.58202	6.22942	4.11785	6.63505
CAMK2G	10.2145	10.7409	10.4153	9.38455	10.1602	9.64221	11.4612	10.2103	9.82945
SPATA5	3.52976	4.27649	3.52959	3.80862	3.60801	3.82653	7.11453	3.6899	8.08494
EIF5	8.05484	7.54557	6.80731	6.25807	6.9741	6.63452	9.274	8.35038	9.41767
ZZEF1	5.46898	5.65236	5.50235	5.90894	5.43663	5.18436	6.26317	5.51203	7.44101
MTSS1L	4.32479	3.5356	3.32563	3.46034	4.05784	3.39835	5.44655	3.29163	6.10149
RPL17	13.596	13.6457	13.3667	11.9794	12.6411	12.7454	13.3077	13.6293	13.3589
TM2D1	6.3197	5.32726	5.44023	6.02191	6.11355	5.77628	8.46552	5.66024	8.10986
RAB18	8.93095	9.69456	10.2675	10.8852	10.4653	9.01733	8.98301	8.61408	8.39336
EHMT1	8.2815	8.92363	7.95319	6.8781	8.17096	7.50157	5.30216	7.50987	6.54346
CGGBP1	7.73967	8.51132	8.19025	8.65034	8.25328	8.13557	10.1095	8.32824	10.0861
UBE2E1	10.284	10.791	11.2601	11.3549	11.4143	9.93102	9.82883	9.97867	9.79527
ZSCAN25	7.76081	7.42152	6.42744	6.00898	6.30248	7.60971	7.75743	8.10909	8.7142
RPL23A	14.4653	14.449	14.1959	13.6337	13.7891	13.2678	14.2424	14.2008	14.2243
RPS14	14.1396	14.0049	13.8937	13.0678	13.5228	12.5941	13.8469	13.8081	14.0606
B4GALNT4	3.92078	3.667	4.71353	4.95953	4.48614	5.15089	6.40076	4.56592	4.76266
BIN1	6.66854	8.27401	6.23077	6.82584	5.91496	8.17344	7.00225	7.96675	7.64312
KCTD5	7.18729	8.63958	9.27671	9.57093	8.93301	8.72489	7.24349	6.61719	6.39736
BTBD9	4.25491	4.18072	3.94609	4.51705	4.19751	4.15806	5.79026	4.13139	6.50486
BUB3	9.67282	10.2675	7.71668	7.33941	7.93654	8.31681	8.45831	9.71128	8.78152
EPS15L1	6.55877	6.29401	6.38657	6.85325	6.3801	6.24494	4.46	6.30194	5.62611
NEK1	4.59439	3.52406	3.29497	3.39897	3.34505	3.50384	5.79573	3.39103	5.49807
SEC11A	9.6432	11.4128	11.9493	10.885	11.8306	9.88879	9.91709	10.0466	9.46628
PRKAA1	6.18583	6.23585	4.71463	3.72763	4.36497	3.96984	4.58569	7.61835	7.33318
MINDY1	10.6873	9.44249	8.39126	8.04101	8.06029	8.16388	8.08053	9.67989	9.49857
DPYD	3.0211	3.22322	2.92495	2.92065	2.72561	3.12426	3.03831	3.11195	5.81348
ZNF438	5.08247	4.97838	7.25468	7.53027	5.67938	4.78673	5.17783	4.87264	6.03846
DDX39B	11.3001	9.65625	11.0377	10.3359	8.13956	10.9099	10.2554	11.2402	11.7026
GTPBP1	5.9828	5.807	6.73922	7.14958	6.28918	6.7717	7.75043	6.90357	7.29802
RCAN3	4.43546	3.46754	4.05324	4.54538	4.24907	4.74495	11.4742	7.20235	9.06657
RPS16	14.0636	13.7579	13.8962	13.1993	13.5528	13.072	13.8127	14.212	13.6635
CLASP2	4.0314	3.63568	3.60886	3.70808	3.53871	3.79223	6.7413	3.70408	7.65974
CYB5R3	6.21309	6.84535	8.66115	9.25322	7.5272	7.02288	8.63891	5.7162	7.7678
C6orf48	11.4347	10.4329	11.0324	8.89825	9.60338	10.1575	10.2084	12.0159	11.0532
GRK2	5.38878	7.8024	7.69073	7.65215	6.48287	6.86829	7.34174	6.94215	8.91295
C1orf43	9.26191	9.0111	10.9571	10.5767	10.2762	9.10438	11.2352	6.98773	8.93232
WIPI2	4.56895	4.34814	4.27422	4.55434	4.28253	4.90784	4.44784	4.41478	7.88354
ITGA9	3.10918	3.14642	3.26931	3.39265	3.13893	3.14875	4.44068	3.22982	4.25704
ETV7	5.0372	5.0133	5.40397	8.321	5.14963	6.48775	5.84557	5.51835	5.02608
FGD6	3.61317	3.65285	6.50068	7.23293	5.34542	3.63953	3.52645	3.5737	3.0626
SIGMAR1	6.193	6.29551	7.79298	6.83422	6.52479	7.56122	9.7311	5.94926	7.17741
FEN1	5.4072	7.25826	6.54434	6.44096	6.10396	9.05389	6.81874	5.3346	5.18718
OTUD5	6.31605	6.77061	7.18823	6.75044	6.64577	6.96048	8.63141	6.77414	8.72334
USP32	5.72089	5.73497	7.2333	7.46028	7.63316	6.74812	5.87535	6.28524	6.6617
CAMSAP3	3.82208	3.73054	3.79795	4.09443	3.62649	4.05672	5.22751	4.00606	4.4374
CDC42BPA	3.70868	4.14737	5.31151	4.00195	6.64701	4.17607	4.21323	4.40026	3.37559
REXO1	5.01676	5.31454	6.20399	6.58988	5.61343	6.27563	7.85097	6.34546	8.79809
SPTBN4	6.15122	5.19343	5.35348	5.56114	5.15517	5.97092	4.47004	5.4955	3.66327
NGRN	7.95779	7.82534	8.17257	7.41234	7.73646	6.60485	8.92141	5.64174	8.02771
RUVBL2	7.6935	8.40081	8.55386	8.05093	8.21888	10.039	10.2427	8.05136	8.3236
CAPZA1	12.187	11.7421	11.6666	12.0473	12.1347	11.3109	9.9894	11.1906	10.7055
CISD2	5.73994	7.30114	7.95856	7.56348	8.55374	7.98132	6.9606	5.65206	5.37108
2019-09-10	3.93276	3.46346	8.99408	6.94726	9.51015	3.47918	3.59993	3.57461	2.81329
ARPIN	4.98146	4.34322	7.11388	6.38075	6.3696	4.59738	3.94909	4.50911	3.29258
ORAI2	4.68893	6.59731	6.12024	5.84771	6.01847	4.97371	3.65619	4.58203	3.07172
STAU2	5.34809	5.49547	6.37214	5.62615	7.08928	6.18785	4.87804	5.67654	4.89063
HOXA11-AS	3.75755	3.48856	4.04186	4.42344	4.0921	4.14057	5.4958	4.19156	4.69522
NOLC1	11.699	9.90386	9.48494	8.20157	8.83961	11.2403	11.3655	10.9773	9.71374
MAP3K7	7.37215	6.59505	7.20639	5.10831	6.28427	6.88646	4.25248	6.96685	5.5871
FAM153B	5.27742	3.55866	3.24032	3.32512	3.19758	3.50129	3.51826	4.9251	3.08914
NFIC	5.63628	5.96833	7.2371	6.67212	6.63512	5.77872	7.90454	6.50551	8.2574
DLEU2	4.56178	3.94919	3.52139	3.7148	3.62261	3.79786	10.5844	3.62297	7.15681
GPM6B	5.38992	3.95873	3.82764	3.95106	3.89981	3.87361	4.28098	4.0199	5.30366
ZNF131	8.88661	8.91244	8.11315	6.78063	8.12051	8.27869	8.8835	9.8232	8.23058
RPL37	7.10283	7.00822	6.85161	4.76645	5.77457	8.20385	7.11021	8.66772	6.92617
HOMER2	3.03264	3.1389	4.87845	2.95109	6.33874	3.29775	2.88331	3.07051	2.86062
FAM43A	5.15584	4.97743	5.32902	5.59068	5.15936	5.54781	6.83532	5.25728	6.25477
ZNF551	6.80968	6.12085	5.91645	6.14071	5.78752	6.15131	8.4726	6.28942	8.06892
CD99	8.08819	10.8123	10.9307	9.82459	9.50958	8.68334	8.50742	7.38571	10.088
THUMPD3	6.69544	6.65392	7.20856	6.45538	7.13703	7.74522	9.82615	6.757	8.17105
NUMB	5.28522	6.34682	7.73867	8.08307	7.49986	5.65655	5.70776	5.83455	6.2747
FAM53B	6.79498	8.97125	7.75018	6.85355	7.19278	7.04267	6.60214	7.4118	8.9452
KDM4B	5.15098	4.91393	4.82062	4.70701	4.81115	5.05673	6.47844	4.83887	8.53576
MAPT-AS1	4.29643	4.1284	4.22217	4.68988	4.68164	4.5612	3.14441	4.37701	3.15503
FCGR2C	5.37166	6.08624	9.34926	8.28301	9.07858	5.43697	5.45462	5.08532	6.51484
CNTROB	4.65355	5.36471	6.07144	5.96525	5.70772	5.71149	7.18813	5.41193	6.95211
WDFY1	5.35814	7.89223	6.89484	8.4347	7.49404	7.11048	9.29878	6.75685	8.31623
PSMC3IP	6.95302	6.22116	6.16242	6.35685	6.48898	6.94271	8.49443	6.13518	7.27915
KIF22	6.0095	6.84452	6.31175	5.70119	5.71152	8.34567	6.23013	6.57545	8.4282
ELOVL1	6.81129	8.789	9.41293	9.02177	9.64168	8.07819	7.55356	7.36601	7.8019
P2RY10	8.76059	7.63665	4.50507	5.58306	5.83808	6.54515	10.96	7.88664	9.36615
RAB27A	8.07374	11.2953	8.06249	8.51066	7.58457	8.598	10.0692	8.46675	9.8599
RAB39B	7.02027	5.56985	2.82333	2.9214	2.79937	5.15997	7.19142	4.15523	4.33847
EPG5	4.48136	4.89348	4.95581	5.6722	4.95598	4.68209	5.88926	4.71296	6.82032
STIM2	5.83823	7.13917	4.79237	5.06963	5.02588	5.50787	6.89958	6.90294	7.67201
RBL2	6.82939	9.24371	7.37732	6.79909	6.59693	7.48558	7.95442	9.75731	10.2646
TNFAIP2	4.69975	4.47724	6.32303	7.03166	6.03834	5.57159	4.35848	5.2747	3.93806
EVI5L	5.05569	4.69698	5.41732	5.36374	4.94589	5.52441	6.41432	5.32631	5.34613
NAA15	6.07111	4.92895	5.2805	5.07473	4.78613	5.20185	5.54129	7.19844	6.40908
DDX19B	5.738	6.80502	6.05627	5.75863	5.76077	6.12284	5.02496	7.52046	7.58789
PIGG	8.6592	7.42539	8.73297	8.49047	9.26962	7.96817	5.55088	8.67163	6.37988
SAP30L	5.296	4.15945	6.2735	6.12104	5.70766	6.85552	8.13215	6.127	6.31325
PUM1	10.8317	10.4286	9.29363	9.2793	10.1172	8.50778	9.87914	9.65452	10.195
SF3B1	9.46023	10.3172	9.03553	9.38799	8.60267	7.86299	10.5937	9.87758	10.6812
FMR1	9.85562	9.51202	9.08154	8.69426	8.65983	7.542	6.38374	8.93413	8.23814
PCM1	8.15174	7.3329	8.15167	7.32627	8.1695	7.484	5.69	8.0695	7.62577
WDR90	5.61472	5.41758	6.39578	5.34574	5.86989	7.33182	6.18543	6.40677	6.32852
STAT3	9.0975	9.00026	9.94422	10.4523	9.40452	8.73929	10.7503	7.10379	9.46057
WLS	3.06939	3.20451	8.21188	3.73105	5.26589	3.08122	3.59962	3.10547	3.18959
MTHFD1L	3.92371	3.72594	3.72068	3.83378	3.81337	4.01255	5.58125	3.83713	4.25269
TLN1	5.59966	7.04856	8.75051	8.96833	6.56387	5.46829	9.16839	5.28361	10.8425
WASH3P	8.46214	8.8654	8.85195	7.76214	7.70205	7.79811	7.94453	8.65547	10.6595
ODF2L	4.47317	4.48101	3.18952	3.18479	3.19059	3.65825	3.11027	4.93818	4.00285
SDHC	4.61762	4.09019	5.44928	5.29648	6.50029	4.99672	3.35278	5.6123	3.71557
ANGPT2	3.22572	2.96469	2.88746	3.07142	3.0541	3.03967	4.30323	3.17732	4.70541
RPLP1	14.1054	14.0584	14.0683	13.3837	13.9699	12.9672	13.8844	14.0037	13.5916
STYX	4.4968	5.94527	4.54535	5.10051	5.75684	5.0039	7.80893	5.6185	7.52529
CELF2	8.92163	7.46556	7.16036	5.56408	5.84465	5.56084	7.20047	10.7058	8.46816
GBP4	4.72101	7.32803	4.52323	9.98921	4.72269	6.34201	8.55211	5.64283	7.63343
DNASE2	5.80355	7.30523	9.83477	9.0844	7.37748	5.94869	5.69725	5.51514	5.62158
PHKA2	7.02598	7.31199	7.63096	6.92205	7.17218	7.07305	5.57879	7.74755	7.10146
LRCH3	5.67081	4.99513	5.20502	5.36732	4.96842	4.47988	6.84207	4.35963	6.76574
NEMF	9.30965	9.13041	8.95603	8.30795	9.30279	8.11095	6.72896	9.72048	9.60518
NEDD9	7.44296	6.34578	4.37245	5.3727	4.75967	5.09931	6.21016	6.76784	5.81579
BRD3	7.91145	9.63656	8.72161	6.85033	8.49733	8.70876	4.6306	8.68655	6.68501
GEMIN4	7.48493	6.72405	7.32491	6.91644	7.14222	8.52786	7.8034	7.08062	5.28682
CFLAR	8.50594	9.07465	9.06247	9.39402	10.3306	7.27368	9.81023	7.86701	9.77286
TAF13	9.67378	10.6632	9.55397	9.71949	10.7972	8.04195	8.34261	7.1706	8.81739
YPEL3	8.18147	9.47766	8.53778	6.56485	7.14039	6.61344	5.77001	7.72573	9.63998
ITM2B	12.3436	12.6243	12.7018	12.7281	12.4903	10.3852	11.2793	12.2717	11.403
MCM10	2.84421	3.50248	2.84451	2.84318	2.87613	5.6611	3.10726	2.94326	2.99992
ARID4B	6.63629	8.62105	7.05335	7.09701	7.74823	7.43745	9.11719	7.92063	9.34561
ZRANB3	6.30741	3.81123	3.25331	3.36052	3.25143	3.28706	5.18638	3.78779	4.63481
PFKL	7.19133	7.04677	8.7358	8.51879	8.13261	8.53568	7.07101	7.4505	7.44739
CLK4	7.92521	8.07701	6.90154	5.06246	6.68105	7.18963	6.39853	8.17953	8.56397
ZBED5	10.2942	9.01034	9.29212	7.98098	8.82572	9.20845	8.29863	10.8319	8.74296
SNN	4.37025	4.36567	5.80374	6.76227	7.11757	4.96347	5.34985	5.09928	5.04105
SLC39A9	5.15924	4.60578	4.42467	4.76967	4.8525	4.48226	5.90471	4.50814	6.12116
RAB7B	4.21678	4.25362	6.812	8.17084	7.20929	4.57358	4.07855	4.28346	3.86722
NR2F6	4.17996	4.23674	4.94635	5.15398	4.82496	5.08688	5.96524	4.80374	4.84233
JADE1	8.47549	9.00689	6.78527	4.52969	7.45027	7.63116	6.632	8.40514	7.36646
PRXL2A	6.80729	6.67296	10.7839	12.4095	10.1204	8.85319	4.36659	7.87047	6.37357
GALE	5.44768	5.70142	6.86557	6.7767	6.31688	6.22915	4.73803	6.25657	4.76018
CTBP1	9.14383	10.5262	9.72704	8.97038	9.34352	9.27243	10.5196	9.47446	12.3884
SPOPL	5.47358	7.55575	7.27737	6.81211	7.61781	6.00874	6.35061	5.56369	8.10793
DACT3	5.92897	5.29252	5.48434	5.62126	5.33525	6.03885	4.59547	5.57876	4.0997
GSPT1	9.79957	8.59127	9.4696	9.3164	9.91186	9.5127	11.3171	8.01741	9.86516
MAST4	6.79383	6.05085	5.49494	6.47554	5.89243	6.49789	10.6822	7.71376	6.85906
PHLDA3	4.79931	4.33358	6.70592	5.90253	6.85974	4.28708	3.89345	4.32332	3.18756
DKC1	9.19035	8.75002	8.79342	7.54875	8.5673	10.1287	11.7633	8.76003	9.37353
DVL3	5.59481	5.86065	6.61858	6.6544	6.14101	6.18465	7.66015	6.23903	7.21914
PAX8	6.0571	5.58941	6.18454	6.51278	5.88706	6.16642	5.46671	6.12426	4.64157
MRPL20	4.31873	3.97666	4.48098	3.97888	4.24366	3.76478	5.08448	3.75838	6.26188
INSIG1	9.06337	10.175	11.7476	10.3736	10.9502	10.1596	11.6605	8.82086	9.61617
SRGN	12.7403	12.9116	12.2977	12.7887	13.1761	10.7328	12.5003	11.4845	11.4341
MAN1A2	5.42181	6.06129	6.88076	6.35664	6.54941	5.89087	7.82933	5.43724	7.08786
PRDM8	4.0886	4.40214	4.91812	5.23795	4.69936	5.76839	6.54977	5.57573	4.77863
ASRGL1	5.65864	5.39645	6.96091	6.3939	5.95846	6.33923	3.78927	5.89123	3.42631
ADD3	9.82109	11.5425	8.35797	7.77703	9.10442	8.89769	9.6463	10.9927	10.8183
PPARD	5.98671	5.34107	7.26201	7.35113	6.10219	6.05989	6.45258	6.68519	6.08617
SLAMF9	5.61671	5.41781	5.95515	7.55932	7.93528	5.69571	5.54784	5.7584	4.69344
SRR	5.80208	5.06442	6.33734	5.27973	6.39395	5.88364	8.8614	4.14279	6.09633
IDUA	5.95944	5.81086	6.26598	6.43069	6.16981	6.33931	7.16871	6.24986	7.48822
RUFY2	2.48702	2.90531	2.50071	2.45825	2.62536	2.45104	3.10673	2.51912	4.7102
PTPN18	2.93036	3.54949	4.63031	3.48924	3.44136	2.81378	3.31379	2.87116	4.03488
PDE5A	3.32472	3.33185	3.11977	3.20549	3.19979	3.19497	3.69198	3.22466	5.10403
NRDC	6.76017	6.55423	7.92797	6.19619	6.44997	6.25473	3.41557	7.42181	5.87536
BIRC6	9.25423	9.7941	9.28661	8.96796	9.56241	7.972	6.85897	9.47216	9.1422
AP5M1	6.81314	6.41315	6.78223	6.12958	6.66026	6.67445	4.06646	8.03833	5.50043
EIF4A1	12.7883	12.6267	13.1213	13.1841	13.0786	12.3601	12.4539	11.851	10.6724
ITPR2	6.09647	7.15352	8.19457	7.24029	7.72715	5.39401	4.63767	5.72113	6.4371
COPS8	3.58038	3.97206	3.84747	3.47394	3.81739	4.34222	5.39228	3.65627	6.73437
DNAH3	8.25471	7.45341	7.27406	7.62242	6.78481	6.94051	8.73988	7.09341	10.0867
SOD2	5.70683	6.3483	8.47012	11.1515	11.2819	7.78998	9.01071	6.60732	7.94243
WARS	7.27727	7.33814	9.20195	13.5318	10.2249	8.98618	10.0613	5.97164	5.92919
KMT2E	9.22692	10.6302	8.2999	8.17212	8.31813	6.96087	9.29959	9.59866	10.0837
ATP11A	5.0248	5.23593	7.29973	7.12931	6.28235	5.32995	7.20242	5.24299	7.32606
IL11RA	6.37471	5.35079	5.27001	5.67565	4.72008	5.54968	4.69802	6.17974	7.46932
LLGL2	4.73002	6.41219	4.74392	4.82826	4.84224	5.02395	5.69196	5.19492	6.5151
TRAPPC11	6.36938	7.13264	8.40118	7.94438	8.12932	6.55531	5.86813	6.30573	6.26326
JPT2	8.55644	7.14871	8.94499	7.78901	9.349	9.4587	9.09027	7.73175	6.2464
CHMP5	9.98269	9.6939	10.2375	10.8092	11.2357	9.35253	8.49383	8.2616	7.91978
IMPAD1	6.28978	8.17789	7.28905	7.48004	7.62101	7.24221	9.54833	5.83732	7.79349
EPB41L4A	6.0992	6.14029	5.42108	4.53001	3.91965	6.36441	9.38165	7.72032	8.85004
DHCR7	6.53256	6.82844	8.94949	6.76776	8.58968	8.41718	6.1182	6.5401	6.22393
NPRL2	8.35763	9.47247	7.96622	7.2244	7.78113	9.37051	5.97733	9.04645	8.48814
GATM	4.4176	4.2861	7.63703	5.20678	6.75501	4.05451	3.53645	4.98719	3.03858
B3GALNT1	2.6319	3.5391	3.10023	2.70142	7.22537	3.13065	2.74139	2.63801	2.65193
CSDE1	10.3402	9.8131	10.4971	9.90081	10.3472	9.63219	10.5897	10.7648	11.0865
ARHGAP27	3.23597	3.67045	3.92005	3.84234	3.48772	3.09055	4.6389	3.27688	4.26705
PSIP1	6.56734	7.51783	5.51386	5.00106	5.47549	6.46044	6.0171	7.67002	8.61733
FBXL20	7.70005	8.29664	8.102	7.04506	8.15739	7.5685	4.73695	8.91348	7.96052
SLC4A4	6.72964	6.51937	4.56894	4.88766	4.78814	4.8949	4.15813	5.11486	7.16472
MICALL1	6.57131	7.63242	7.7589	8.73258	8.55461	6.72562	4.59603	6.95506	7.05648
HS3ST3B1	5.48613	5.84869	5.61158	6.20555	5.59359	6.59888	8.60231	6.5139	7.45945
PRRC1	8.14336	8.83091	9.64753	8.47208	9.24697	8.74719	5.97011	8.67896	6.61949
RGPD1	5.5286	5.11661	4.92802	5.06168	4.78194	5.82595	7.78882	6.30487	7.23476
BRWD1	6.25186	6.46461	6.22398	4.42491	6.40685	5.48011	4.28603	6.96082	6.47348
OTUD7A	3.75078	4.08392	3.05035	3.2182	3.24923	4.89961	3.29255	4.0957	3.99881
SAV1	5.53178	6.19716	7.81038	7.99817	7.96049	6.26441	6.3064	5.68743	5.842
TNKS	6.54325	6.04177	6.65772	5.10345	6.03059	7.12968	3.94637	8.55667	8.21891
ANKRD44	11.2186	10.796	7.69017	8.65083	8.3562	8.41223	7.72007	11.3982	10.5611
PUM2	4.27449	4.10067	4.36328	4.62826	4.46696	4.60019	6.1447	4.54902	6.24813
TMEM33	8.95724	8.40753	10.2568	9.57605	10.1735	8.47312	8.19982	8.05023	7.7931
EFHD2	6.096	9.9958	9.3325	9.39175	10.3263	7.21495	9.65157	6.35753	9.67478
B3GALT2	2.60515	2.8274	2.61716	2.62813	2.73099	2.73383	5.60232	2.6713	5.36882
CACNA1A	3.47004	3.58875	3.61385	3.64878	3.89739	3.49759	4.83379	3.64746	3.98975
CHST12	5.43241	8.74305	6.2208	5.55633	6.27156	5.53636	5.81977	6.7763	7.77187
PLXNA1	4.52804	4.46551	5.20398	5.4	5.19008	4.8677	6.89248	4.78358	5.9434
RNF34	5.03843	5.7312	5.1002	5.33482	4.89772	5.58627	6.97832	5.90622	8.54004
OCIAD1	11.2965	10.2754	9.80095	9.71804	9.28825	9.40448	9.49992	11.2459	10.5639
GTF2A1	8.33285	8.71172	8.75954	8.64225	9.42107	8.98733	7.02468	8.66286	6.62054
FGFR1OP2	2.87079	2.99426	3.11502	3.01552	2.99437	2.84596	3.21603	2.68758	6.33522
TRPC1	3.16648	3.1689	2.74542	2.83351	3.41724	2.96653	4.15924	3.08392	3.52196
PPP1R16B	8.89571	9.56998	5.27975	6.34469	7.81575	8.71078	8.99773	8.05823	8.56302
ZNF776	5.48383	4.82951	4.82534	5.09151	4.73975	5.14224	7.04553	5.04318	6.47593
STK17A	11.5478	11.5588	7.84462	9.26541	10.027	9.52809	9.13823	10.9314	9.68724
LCORL	7.29033	7.38298	8.29849	6.73015	7.66992	6.18416	4.47863	8.21172	5.29145
ARIH2	7.87887	8.23612	7.68823	6.77312	7.3483	7.93988	6.73623	9.0702	8.31258
SMIM7	7.51482	8.6	9.41298	8.88388	9.18949	8.05747	6.93348	7.1433	6.68951
SERINC3	8.99123	9.59912	9.99077	10.0043	10.4025	9.02515	9.2043	8.70834	7.70224
EIF4G2	3.91685	4.00261	4.10698	4.35339	3.94072	4.45924	9.46973	4.22027	9.57152
2019-09-07	4.24833	5.30363	3.37709	3.96189	3.32442	4.05506	4.91973	5.23222	7.19317
RAB11FIP1	6.5187	8.41752	8.40708	7.38156	8.79878	7.55835	8.76723	6.07944	6.65995
RFC5	4.52079	5.41651	5.42712	4.79078	4.46411	6.65957	5.57665	4.28065	6.11598
PRR11	11.2826	10.3938	9.51064	9.49916	9.13256	9.30464	9.43952	10.821	10.3745
REXO2	9.64741	9.29884	9.36776	7.95502	9.20601	10.145	10.4538	10.2856	8.48071
ABL2	7.47499	6.71157	8.3186	9.07462	8.9475	6.6212	7.40143	8.46243	7.62498
ESPL1	6.002	5.1561	6.27429	6.39369	6.36487	9.00651	4.99443	5.81077	4.48222
CNOT1	10.1415	9.0313	10.0911	9.60652	9.72954	9.75637	8.18551	9.47423	8.7771
ARPC5	8.01515	9.61294	10.6993	10.6804	10.1052	8.62256	11.0551	8.25275	10.0483
IGHG1	3.99917	4.12368	3.88844	4.15462	4.11581	4.08933	5.31718	3.94368	4.05872
IL17RA	8.60035	8.08552	9.68229	10.6396	10.3608	7.59899	5.47428	9.19452	7.01607
SMCR8	6.77691	6.99048	8.01543	7.94266	7.05752	6.43487	6.39354	6.88744	5.90432
ABHD4	4.89914	5.88999	5.62729	5.40216	7.02495	4.66496	4.71507	5.18157	5.68798
ATE1	7.59708	8.24011	7.65663	6.41227	7.90754	6.90189	4.79122	7.67949	6.92408
VAV2	6.38641	5.76622	6.2254	6.29772	6.62562	5.62854	5.22616	5.75367	4.21225
BRD1	9.69632	9.52116	8.32492	6.65418	8.3769	8.10418	8.72143	9.10145	10.8683
RUNX1T1	4.32787	3.33257	3.08829	3.20196	3.07768	3.25408	3.33036	3.15977	2.98421
RPL7	13.5858	13.5401	13.1685	12.0319	12.8855	12.5737	13.244	13.5074	13.0909
TMEM230	8.1139	9.18001	9.88692	9.26188	9.73704	7.8891	11.6403	7.18365	10.6974
PAIP2	5.16636	4.80254	4.52246	4.77147	4.59997	4.74696	6.48544	4.92625	7.49822
FYB1	6.10656	8.86322	8.00868	9.16791	6.71315	5.98075	6.65711	7.73004	9.95638
CCDC7	2.57412	3.10682	2.5159	2.43005	2.62186	2.57927	9.8222	3.69221	7.78819
PGM2L1	7.15788	6.28137	5.99464	5.74595	6.17713	6.4501	8.80671	6.11317	5.85765
NASP	4.4662	5.9904	4.48589	3.78803	3.68636	7.13176	5.14918	4.58361	7.88119
ZBTB38	5.08323	7.67974	5.38273	5.51554	7.18618	4.94399	5.49338	5.75984	7.11688
EIF4G3	5.0873	8.31855	7.83185	7.19958	8.48705	6.7152	5.29202	6.05482	8.43566
CCNYL1	7.17058	6.74709	8.87829	8.73083	9.52501	6.06049	8.01136	6.29435	5.81706
TRAF4	6.07784	4.75848	4.60415	4.7218	4.5569	5.93028	5.78415	4.67513	5.20805
HERC4	7.1674	6.15985	7.52335	7.23838	8.26094	6.87324	4.959	6.40055	5.51267
PYGO2	7.55703	6.82176	7.01622	6.92866	6.58543	7.04271	7.69751	6.89735	8.15974
TYSND1	6.37691	5.93604	6.36952	6.66153	6.36957	6.2311	7.02266	6.02411	8.29936
TFG	9.42112	8.82216	10.4698	10.417	10.2718	9.68435	9.03363	9.13631	8.5325
SHC1	8.57991	9.9135	10.2974	9.96628	10.1434	9.02776	8.05881	9.29211	9.45699
VPS41	3.61256	3.82127	4.83939	4.56768	5.5343	3.37074	2.93415	3.32635	4.55266
PWWP2A	7.90665	7.73326	7.42486	6.41776	7.16165	7.53305	4.89073	7.74144	5.86939
RPS6KA5	2.86169	3.62115	2.72493	2.7578	2.74866	2.8378	3.73701	3.32065	6.17109
ITPR3	7.01436	6.63741	5.25209	5.69307	5.17674	7.08406	6.75551	6.92447	7.95671
CALR	9.66941	10.1026	10.792	10.4407	10.5592	8.80181	9.84862	8.44392	10.3905
C2CD3	5.16414	5.52791	5.24481	5.45818	5.20405	4.76223	6.33309	5.464	7.50783
NPEPL1	6.81686	6.81962	7.56102	7.67725	6.65833	7.44216	7.37329	7.30477	6.81029
RGS14	3.94768	4.92464	4.79916	5.3247	4.56017	4.75991	6.53162	4.61639	6.28193
CEBPG	8.07047	7.77929	8.3299	6.82358	8.04309	8.31256	10.3731	7.56964	7.94281
MRPS10	7.22467	8.41904	7.4837	8.07444	8.62721	7.30468	9.36588	6.2961	7.99743
DOK6	2.82639	2.84201	2.777	2.73287	2.88427	2.87352	3.11678	2.69624	5.87388
SCAMP5	7.05724	6.27749	6.21005	6.58189	6.01724	6.37451	5.87067	6.33355	4.957
ALMS1	5.92947	6.75267	6.12478	4.8932	5.53803	6.6646	4.79343	7.2076	6.86457
ZFAND3	5.39587	6.07528	6.84315	6.98434	7.28873	6.0556	7.52899	5.70671	8.52441
KIAA1551	11.5941	10.6516	8.61103	8.47038	8.53038	8.82033	9.26404	10.8877	11.0078
ABCC5	5.46227	6.40083	8.57906	4.59546	7.42489	6.4118	4.15765	7.17654	6.84485
LPP	3.67137	4.50201	4.46329	5.70069	4.61489	3.74037	3.83573	3.65938	6.8959
PBXIP1	9.18043	9.4321	7.99631	7.65902	8.74044	7.61043	8.44866	10.3152	11.1561
SIGLEC7	6.15666	6.80877	7.62567	7.72311	7.10206	6.23398	6.50082	5.97442	5.39603
RALGAPA2	4.40301	3.89414	3.81697	4.09539	3.82299	3.66123	3.98496	3.74303	5.48143
STRADA	6.30532	4.88497	4.61535	5.13522	4.64675	4.87251	4.45154	5.20849	6.21447
EHBP1L1	6.92741	6.6994	7.55267	7.02525	6.33856	6.26634	5.26037	6.53813	5.43399
CD22	4.52739	4.5968	6.85481	6.37827	5.65043	5.79338	5.47644	5.56501	4.7095
INTS11	6.65775	7.07549	7.53055	7.1832	6.77063	8.03842	6.64577	7.33738	6.48096
LAMA2	5.48879	5.38417	4.60862	4.73002	4.67176	4.94892	7.60387	4.60109	4.95124
AMBRA1	3.92399	3.713	3.61795	3.85304	4.27991	3.67142	5.48861	3.60727	5.59079
NADSYN1	6.441	7.61995	7.95214	7.74399	8.32965	8.32502	6.97068	8.15464	9.52895
BRD4	9.36776	9.46771	9.57047	9.35977	9.43542	9.34988	9.27574	9.93755	12.3601
BRAF	5.74481	5.89489	5.60393	5.85568	5.9885	6.15849	7.50714	5.80843	8.39058
RAB2A	8.03761	10.0978	10.082	10.1722	10.4621	8.93634	9.69665	8.97123	9.37315
TSPYL1	11.2551	11.4016	9.5496	9.41145	10.6514	8.90958	8.7987	9.83578	10.0395
SLAMF7	5.80792	8.29632	6.12733	11.7713	8.8054	5.47456	7.87746	5.43409	8.50182
RPS19	6.47472	5.96317	6.01313	5.89604	5.81919	6.32045	7.25094	6.16865	7.57488
EFHC1	5.85136	7.17002	7.29142	5.41225	5.07062	4.96907	4.22598	7.25291	5.16692
BHLHE40	6.25273	12.7789	10.7164	10.6084	10.5776	9.67419	6.98868	6.53399	10.0323
HS2ST1	5.73729	6.97298	9.57125	8.2577	8.27015	7.3926	4.36087	6.2841	4.589
DIRC2	5.71661	6.31021	8.88509	8.21587	9.56026	5.27207	4.22847	5.37768	5.37616
CASP8	8.7327	10.045	7.93436	8.91154	7.82295	7.84714	7.80527	9.78964	10.4348
ZBTB44	9.6626	10.7549	8.64322	5.97325	8.23325	8.85931	6.07522	10.5688	8.2201
RTTN	6.74797	5.80947	4.82018	5.09011	5.04785	5.86489	6.03315	6.22487	6.82863
PHC3	10.9757	10.0105	9.21123	8.08349	9.26673	9.57916	7.86688	11.7471	10.3251
PTPN12	6.12852	11.4215	10.2073	10.5223	10.4873	6.25951	3.23665	7.19566	7.48743
OSBPL8	6.67173	8.24671	7.4567	7.54686	8.75085	7.53	10.1506	7.78631	9.81902
HIGD2A	10.0282	10.1854	10.8989	10.6051	10.8797	9.60211	8.78275	9.94825	9.59397
ELL2	6.507	7.85979	8.45841	8.94067	9.66915	6.22661	10.12	3.65322	7.12205
TGM2	3.90893	4.00427	6.21647	8.1896	9.15794	4.97645	4.38923	4.7737	3.83115
SIX5	4.60817	4.96175	5.24585	5.58049	5.46809	5.53994	7.28363	5.37406	5.89545
KXD1	5.86227	5.26699	5.69915	5.49551	4.77837	5.30558	6.28046	5.29418	7.10261
ENSA	6.35931	7.73702	5.98077	6.47724	7.45333	6.9342	7.68991	5.92868	7.97667
SELENOH	6.52298	5.62003	5.17941	5.46092	5.39002	5.95937	8.57075	6.23665	7.98983
PSMD6	4.71322	5.04126	4.71757	5.27816	4.95931	4.64725	6.31496	7.34526	8.77431
LPCAT2	4.5452	4.94007	6.075	9.13757	6.81868	5.01919	4.50303	4.33567	3.84476
CDK16	6.78548	7.68433	7.15222	6.90938	6.95117	6.79158	7.55644	6.94215	8.70177
PLK4	2.85583	3.62679	2.78165	2.77307	2.68578	6.48502	2.6186	2.97573	4.24802
TBC1D20	7.48404	8.23038	8.29361	7.2662	8.04897	7.27241	9.40646	7.03623	8.85048
FAM122B	9.16051	9.55759	6.9392	7.23442	7.02791	8.53175	6.17851	10.0345	8.69715
KAZN	4.7068	4.38318	4.75254	4.87852	4.60658	4.76186	6.0454	4.67372	5.21242
THRAP3	6.33514	7.19234	8.48637	9.2753	8.87468	7.03334	7.14873	5.54025	6.50824
FZD2	5.89305	5.31741	6.93962	5.89128	6.36639	6.2352	5.5095	5.88401	4.86702
NUB1	4.16603	4.11889	3.98456	4.13191	4.01739	4.38585	4.77618	4.19058	5.98746
CDC42	8.25418	10.3104	8.38436	9.86528	9.41937	9.01086	11.708	8.50785	11.3127
ASAP1	7.49431	7.23443	8.77168	10.0724	9.24079	7.03285	8.7177	7.04178	8.38656
NSUN5	8.51609	8.23647	8.25557	7.38468	7.53672	8.90649	8.04237	9.29813	8.63771
SBNO2	5.25605	5.4645	7.07184	7.87088	5.65116	6.10951	7.8457	5.82571	7.27662
PDE4D	5.40894	8.48208	3.36288	3.4662	5.67918	7.06242	6.04785	6.7119	7.23615
CLN6	6.86007	6.15703	8.04406	7.23191	6.59624	7.40114	9.91259	6.1276	6.98812
SRRM1	10.9067	10.8828	10.1342	9.68176	10.0686	8.90378	8.71007	10.5326	11.5251
VPS50	3.5893	4.85343	4.76422	4.40113	4.60987	3.45205	6.96273	3.3599	7.01734
CCDC149	5.1285	4.38375	6.16085	5.47367	4.96798	4.95601	4.91628	5.05924	4.40559
ETNK1	3.81687	7.01844	3.69897	3.58814	3.83002	4.25262	7.49188	6.05118	7.88911
COL4A3BP	7.49632	8.87027	9.96227	9.17877	9.24638	7.85681	7.66598	8.71204	7.385
HPS1	6.12616	6.96908	8.49856	7.92175	8.6858	6.91881	7.59036	6.82701	7.65468
ZNF652	6.58922	7.7933	5.45695	5.37124	4.81535	4.80954	3.6187	6.61402	7.53468
NAB1	4.07119	3.90604	3.71956	4.19863	3.88022	3.86864	6.02275	3.70354	4.79475
PIP4K2A	9.61128	11.7875	9.6523	9.21433	10.3146	10.3775	9.35064	11.6031	11.1052
CSPP1	7.58609	7.00804	6.40427	3.98331	6.04131	7.23352	4.96133	8.46782	5.89268
PLIN5	6.08399	5.12839	4.82737	5.12309	4.89887	5.21087	6.04894	5.95375	6.81823
SAMD4B	6.73031	6.34196	6.85532	6.69572	6.40239	6.30623	7.62177	6.43959	7.25151
PAK2	8.83684	7.9023	8.98588	9.08502	9.03875	7.48755	10.0421	6.77576	9.31969
ATF3	6.36527	5.61707	6.20921	9.31585	7.93621	5.72895	9.85638	5.57158	5.61429
SULT1A3	8.68436	8.72354	9.28206	8.02762	8.65215	8.27507	4.93548	8.55303	9.3798
LAPTM4B	4.97928	4.69484	3.9122	4.85285	3.99851	4.93146	7.40172	3.94089	3.34714
MRPS26	6.18325	5.0738	5.0234	5.31362	5.11886	5.91171	7.26002	5.13907	6.08281
SEZ6L	5.49387	4.81286	5.0102	5.35833	4.86967	5.42971	4.67083	5.02211	3.67529
NPAS2	3.49248	3.386	3.26329	3.61259	3.59915	4.32623	3.51772	4.20886	3.23906
RHOU	3.89747	3.69776	5.55907	7.15721	5.31665	4.04006	4.94822	3.94279	5.72195
POLB	3.41488	3.25726	2.67922	2.6737	2.80109	2.73758	3.49098	2.71461	5.55089
TTC9C	6.53502	6.53348	7.75259	7.96688	9.12756	8.14939	6.10372	5.88129	6.1291
MYEF2	5.10984	4.93026	3.77971	4.03548	4.07973	4.96782	3.81755	5.92714	6.17529
RPL37A	7.6052	6.99498	6.88703	4.72925	5.33395	7.45447	8.20353	7.97032	6.54545
NAP1L1	6.99036	6.63645	5.68926	5.39949	5.09532	7.3099	9.09402	7.22767	7.9028
SUMO2	11.3076	11.9604	10.9467	10.9664	11.5681	10.3791	12.2317	9.51333	11.3544
NSUN5P1	8.28151	7.98561	8.11043	6.82634	7.24493	8.53014	8.03471	9.40288	9.23353
BACE1	4.78334	4.65034	7.09391	7.26294	8.14128	4.91412	4.90658	4.96811	4.94365
FMNL2	5.21728	4.33021	9.97385	10.019	10.6685	5.74323	5.05529	3.92222	4.22899
ADD2	5.36608	4.69295	4.87247	5.23358	4.72135	6.45697	4.55647	5.63595	3.90018
RPS6KA2	5.27219	5.12137	6.67475	6.54343	5.51925	5.5285	5.41346	5.38557	5.21323
RBPMS	4.38155	4.08573	4.14523	4.15451	3.94246	4.27065	5.48438	4.56248	7.15565
TBC1D1	6.29592	7.78791	9.10993	9.84811	9.59574	7.75927	7.63889	7.66091	7.17086
ZNF791	8.84512	9.35424	7.77441	6.67609	7.50144	6.97141	6.1236	8.25976	7.06544
ZNF721	11.4811	10.5242	9.725	9.50503	9.36083	9.40779	10.1081	11.0384	11.4664
FAS	4.21832	6.3066	7.43967	7.7753	8.1386	5.64633	9.84932	3.39662	7.51178
RUSC1-AS1	7.53821	7.02346	7.71413	5.3063	6.96152	8.59273	3.44606	7.50335	7.14987
MYCBP2	10.0231	10.0216	9.08923	8.89808	8.29359	8.24292	7.90611	11.1605	9.26102
DDX23	7.68346	7.42711	7.97215	7.8986	7.48824	8.92894	6.46217	8.49546	7.23403
2019-03-06	6.30403	5.16718	5.33997	5.32468	5.06175	5.07268	4.0488	5.71845	4.85412
PPOX	3.77054	3.90804	3.85989	3.86173	3.8835	4.20481	6.12926	3.97246	4.28964
TRPM7	8.28799	7.61537	8.02829	7.17469	8.45913	5.90264	7.35558	7.06292	7.28601
FAM20A	3.97539	3.81192	4.10799	6.4246	4.74417	3.49088	3.04303	3.40765	2.67197
VDAC1	10.0004	9.7748	11.1837	11.1642	11.5787	10.8599	11.3155	8.0144	9.42235
GAB1	3.6765	4.5457	5.86811	4.00143	4.61244	3.56925	3.6106	3.2791	3.1264
RTN2	5.22558	5.17191	6.96368	7.19786	6.91528	4.91318	5.86731	5.0822	5.36172
RFXAP	7.4012	7.91431	6.25897	4.19313	5.59852	7.35448	5.33269	6.89109	5.58307
SNX5	5.8478	6.78267	6.80522	6.46312	6.63443	7.27463	9.02442	6.0104	6.81483
ZC3H13	8.49274	9.0237	9.02561	8.36419	9.13361	9.02204	5.61216	9.31542	7.3263
ANAPC5	5.20415	6.80479	6.70631	7.16855	6.26417	5.81629	8.78987	5.5844	7.34214
PIK3R5	7.47224	9.70904	11.3582	7.63349	10.0025	7.45526	5.95955	9.20867	10.1347
SPTY2D1	6.35371	8.23518	6.55315	6.17539	6.60364	6.09115	8.50445	5.89448	7.3422
METTL15	4.3262	3.93942	3.79492	3.8618	4.00223	4.15078	4.15914	4.00169	5.58655
TXNRD3	5.00649	4.85598	6.03861	5.8906	5.39766	6.56469	5.41605	6.2083	3.87426
TAGLN	6.80219	6.23036	6.61273	6.78449	6.75236	7.16366	7.47092	6.92823	7.09454
RAB32	6.61334	6.81398	10.2594	9.32644	9.96237	7.16833	4.68557	6.53249	3.96656
FBXO11	10.434	8.5451	8.19101	7.55118	7.6303	7.99224	8.29416	9.312	8.91654
LMBRD2	8.16525	8.34211	8.59807	8.4701	8.80746	8.34741	4.90467	8.42601	6.55903
GGT1	5.12712	5.39993	6.06608	7.89467	6.02286	7.61378	6.71156	5.88502	6.57146
MRPS14	8.09919	8.01372	9.14301	8.95994	9.25406	9.79463	8.41387	8.22413	6.70472
DSC2	3.77915	3.67609	7.32751	5.56726	5.87985	3.53681	3.35224	3.49399	2.78084
JAK2	4.81436	6.5754	6.73858	8.1109	7.38398	6.8653	5.07812	4.78895	4.99848
TK2	5.08271	5.26977	7.1827	6.33991	6.32825	5.79357	5.47459	5.51609	6.03417
SERINC2	4.77253	4.63643	5.21589	5.50935	5.16451	5.48527	6.62033	5.30101	5.99095
JMY	9.34915	9.48377	8.04105	4.44352	6.45997	7.64929	6.24183	9.94439	8.58876
ZMYND8	7.48336	6.67482	6.70441	7.55783	6.8269	7.16837	5.71406	7.1489	5.90633
LOC645513	4.49456	4.91381	4.19367	3.50217	3.71125	4.07559	5.3963	5.50207	6.50458
SETD2	6.41554	8.07426	7.76442	6.24136	6.87829	6.56631	9.02491	7.17716	7.84743
GPR107	7.27382	7.32188	8.11194	7.66399	8.23381	6.38386	7.95687	7.28516	8.34406
SLC35D2	4.18489	6.7226	7.72182	6.84257	7.33687	5.133	6.29629	7.71796	6.97835
MEIOC	3.44031	3.42397	3.42907	3.51055	3.52031	3.78022	5.17457	3.61646	4.57247
ZNF207	10.6168	10.7042	10.4896	10.792	10.4954	9.98376	9.65117	9.09165	9.49962
DCAF16	7.43406	7.33477	6.32716	4.84548	5.88879	6.57549	8.44107	6.87822	8.29251
MOSPD2	7.13661	7.63575	8.4665	8.58833	8.65317	7.28666	5.46078	7.30926	5.83435
PRPF38B	9.18561	9.52073	7.27276	6.55638	6.19941	7.13755	7.20082	10.1117	8.92103
SNX1	6.98803	7.80336	10.5805	9.79335	9.30972	8.10406	8.83873	6.64463	7.5624
ARHGAP5	3.83212	4.2732	3.61907	3.26759	3.31465	5.06471	3.91611	7.36023	4.84635
[truncated: 10,367 more rows]

## Sheet: Supplementary Table 3
The cumulative percentages of observations for the difference between predictions and real values in the benchmark using the simulated bulk tissues with 30% expression levels from breast tissues and 70% from immune cells
	CD4_Tcell CIBER	CD4_Tcell this study	CD8_Tcell CIBER	CD8_Tcell this study	DC_cell CIBER	DC_cell this study	M1 CIBER	M1 this study	M2 CIBER	M2 this study	NK_cell CIBER	NK_cell this study	T_helper CIBER	T_helper this study	Treg CIBER	Treg this study
0	0	0	0	0	0	0	0	0	0	0	0	0	0	0	0	0
±5%	43	92	38	70	18	81	27	67	23	22	51	66	52	72	53	95
±10%	74	100	79	97	40	100	64	100	64	76	84	95	81	98	88	100
±15%	89	-	93	100	61	-	91	-	87	99	97	100	95	100	98	-
±20%	95	-	98	-	78	-	98	-	99	100	100	-	100	-	100	-
±25%	99	-	99	-	91	-	100	-	100	-	-	-	-	-	-	-
±30%	100	-	100	-	94	-	-	-	-	-	-	-	-	-	-	-
±35%	-	-	-	-	99	-	-	-	-	-	-	-	-	-	-	-
±40%	-	-	-	-	100	-	-	-	-	-	-	-	-	-	-	-
The values are the cumulative percentages of observations for each type of cells

## Sheet: Supplementary Table 4
The cumulative percentages of observations for the difference between predictions and real values in the benchmark using the simulated bulk tissues with 50% expression levels from breast tissues and 50% from immune cells
	CD4_Tcell CIBER	CD4_Tcell this study	CD8_Tcell CIBER	CD8_Tcell this study	DC_cell CIBER	DC_cell this study	M1 CIBER	M1 this study	M2 CIBER	M2 this study	NK_cell CIBER	NK_cell this study	T_helper CIBER	T_helper this study	Treg CIBER	Treg this study
0	0	0	0	0	0	0	0	0	0	0	0	0	0	0	0	0
±5%	27	85	56	46	49	88	62	28	65	5	50	55	27	37	59	77
±10%	60	100	92	87	81	99	92	77	91	25	81	94	52	90	93	100
±15%	84	-	99	100	96	100	98	97	99	62	98	100	77	100	100	-
±20%	99	-	100	-	99	-	100	100	100	100	100	-	92	-	-	-
±25%	100	-	-	-	100	-	-	-	-	-	-	-	98	-	-	-
±30%	-	-	-	-	-	-	-	-	-	-	-	-	99	-	-	-
±35%	-	-	-	-	-	-	-	-	-	-	-	-	100	-	-	-
The values are the cumulative percentages of observations for each type of cells

## Sheet: Supplementary Table 5
The cumulative percentages of observations for the difference between predictions and real values in the benchmark using the simulated bulk tissues with 70% expression levels from breast tissues and 30% from immune cells
	CD4_Tcell CIBER	CD4_Tcell this study	CD8_Tcell CIBER	CD8_Tcell this study	DC_cell CIBER	DC_cell this study	M1 CIBER	M1 this study	M2 CIBER	M2 this study	NK_cell CIBER	NK_cell this study	T_helper CIBER	T_helper this study	Treg CIBER	Treg this study
0	0	0	0	0	0	0	0	0	0	0	0	0	0	0	0	0
±5%	18	77	38	54	50	73	51	17	37	-	47	24	35	28	52	64
±10%	44	99	67	90	87	97	87	43	69	2	73	68	67	58	88	98
±15%	67	100	89	100	98	100	98	85	86	25	90	92	92	95	99	100
±20%	94	-	97	-	100	-	100	99	98	64	100	99	100	99	100	-
±25%	99	-	98	-	-	-	-	100	100	95	-	100	-	100	-	-
±30%	100	-	100	-	-	-	-	-	-	100	-	-	-	-	-	-
The values are the cumulative percentages of observations for each type of cells

## Sheet: Supplementary Table 6
The mapping of the cell types of NCBI GEO GSE65133 to those of LM22 (CIBERSORT) and the RefGES used in this study
	CD8 T cells	Naive CD4 T cells	NK cells	Monocytes	Resting memory CD4 T cells	Activated memory CD4 T cells	Gamma delta T cells	Naive B cells	Memory B cells
CIBERSORT	T cells CD8	Naive CD4 T cells T cells regulatory (Tregs) T cells CD4 naïve	NK cells resting NK cells activated	Monocytes Macrophages M0 Macrophages M1 Macrophages M2	X	X	X	X	X
Our method	Naïve CD8 T cells Memory CD8 T cells	Naïve CD4 T cells Treg T helper cells	NK cells	M1 cells M2 cells DC cells	X	X	X	X	X

## Sheet: Supplementary Table 7
The cumulative percentages of observations for the difference between predictions and real values in the benchmark using the 20 human PBMC samples of NCBI GEO GSE65133
	CD8 CIBER	CD8 this study	CD4 CIBER	CD4 this study	NK CIBER	NK this study	monocyte CIBER	monocyte this study
0	0	0	0	0	0	0	0	0
±5%	55	15	0	20	55	5	0	50
±10%	85	45	20	25	80	10	10	85
±15%	90	65	40	45	95	15	25	90
±20%	95	85	55	60	95	25	40	90
±25%	100	100	75	65	100	75	65	100
±30%	-	-	85	90	-	95	80	-
±35%	-	-	90	95	-	95	85	-
±40%	-	-	100	95	-	100	100	-
±45%	-	-	-	95	-	-	-	-
±50%	-	-	-	100	-	-	-	-
The values are the cumulative percentages of observations for each type of cells

## Sheet: Supplementary Table 8
The mapping of the cell types of NCBI GEO GSE106898 to those of LM22 (CIBERSORT) and the RefGES used in this study
	T CD4 Naive	T CD8 Naive	Tregs	Th1 Th2	NK	pDCs mDCs	Monocytes C Monocytes I Monocytes NC	Progenitors	B Naive	B NSM	B SM	B Ex	Plasmablasts	Tfh	Th1/Th17	Th17	T CD4 TE	T CD8 CM	T CD8 EM	T CD8 TE	T gd Vd2	T gd non-Vd2	MAIT	Neutrophils LD	Basophils LD
CIBERSORT	T cells CD4 naive	T cells CD8	T cells regulatory (Tregs)	T cells follicular helper	NK cells resting NK cells activated	Dendritic cells activated Dendritic cells resting	Monocytes Macrophages M0 Macrophages M1 Macrophages M2	X	X	X	X	X	X	X	X	X	X	X	X	X	X	X	X	X	X
Our method	Naïve CD4 T cells	Naïve CD8 T cells	Treg	T helper cells	NK cells	DC cells	M1 cells M2 cells	X	Ｘ	X	X	X	X	X	X	X	X	X	X	X	X	X	X	X	X

## Sheet: Supplementary Table 9
The cumulative percentages of observations for the difference between predictions and real values in the benchmark using the 12 human PBMC samples of NCBI GEO GSE106898
	CD4 CIBER	CD4 this study	NK CIBER	NK this study	monocyte CIBER	monocyte this study	DC CIBER	DC this study	Th CIBER	Th this study	Treg CIBER	Treg this study	CD8 CIBER	CD8 this study
0	0	0	0	0	0	0	0	0	0	0	0	0	0	0
±5%	33.33	0	58.33	33.33	33.33	0	100	100	58.33	50	100	100	8.33	50
±10%	75	8.33	83.33	58.33	50	16.67	-	-	100	91.67	-	-	33.33	91.67
±15%	83.33	58.33	91.67	75	83.33	25	-	-	-	100	-	-	66.67	100
±20%	100	83.33	100	91.67	83.33	58.33	-	-	-	-	-	-	75	-
±25%	-	100	-	100	91.67	91.67	-	-	-	-	-	-	83.33	-
±30%	-	-	-	-	100	100	-	-	-	-	-	-	100	-
The values are the cumulative percentages of observations for each type of cells

## Sheet: Supplementary Table10
The mapping of the cell types of NCBI GEO GSE107990 to those of LM22 (CIBERSORT) and the RefGES used in this study
	T CD4	T CD8	Monocytes	DCs mDCs pDCs	NK	T cells	B Memory	B Naive	Plasmablasts
CIBERSORT	Naive CD4 T cells T cells regulatory (Tregs) T cells CD4 naïve	T cells CD8	Monocytes Macrophages M0 Macrophages M1 Macrophages M2	Dendritic cells resting Dendritic cells activated	NK cells resting NK cells activated	X	X	X	X
Our method	Naïve CD4 T cells Treg T helper cells	Naïve CD8 T cells Memory CD8 T cells	M1 cells M2 cells	DC cells	NK cells	X	X	X	X

[truncated: 1 more sheets: Supplementary Table 11]
